# Supplementary material for: Spatiotemporal evolution of AML immune microenvironment remodeling and RNF149-driven drug resistance through single-cell multidimensional analysis
Source: J Transl Med. 2023 Oct 27;21:760. doi: 10.1186/s12967-023-04579-5 (PMC10612211; doi:10.1186/s12967-023-04579-5)
Supplement: Supplementary file 2 — Additional file 2. Analysis of predicted drug sensitivity to various drugs in each patient. [file 12967_2023_4579_MOESM2_ESM.csv]

	Camptothecin_1003	Vinblastine_1004	Cisplatin_1005	Cytarabine_1006	Docetaxel_1007	Gefitinib_1010	Navitoclax_1011	Vorinostat_1012	Nilotinib_1013	Olaparib_1017	Axitinib_1021	AZD7762_1022	SB216763_1025	KU-55933_1030	Afatinib_1032	Staurosporine_1034	PLX-4720_1036	NU7441_1038	Doramapimod_1042	Wee1 Inhibitor_1046	Nutlin-3a (-)_1047	Mirin_1048	PD173074_1049	ZM447439_1050	Alisertib_1051	RO-3306_1052	MK-2206_1053	Palbociclib_1054	Dactolisib_1057	Pictilisib_1058	AZD8055_1059	PD0325901_1060	Obatoclax Mesylate_1068	5-Fluorouracil_1073	Dasatinib_1079	Paclitaxel_1080	Crizotinib_1083	Rapamycin_1084	Sorafenib_1085	BI-2536_1086	Irinotecan_1088	Oxaliplatin_1089	BMS-536924_1091	GSK1904529A_1093	Tozasertib_1096	PF-4708671_1129	PRIMA-1MET_1131	Erlotinib_1168	Niraparib_1177
GSM1825455	-2.19859248476244	-4.01837752411546	3.71708408683943	1.26835385932437	-4.3402699773249	3.34337737655522	2.35995540108135	1.44199643015067	3.55923871777819	3.9682426121599	3.07810740467954	0.180948890615582	5.05385794886622	4.43461670203568	2.00547296216616	-2.77069099864056	4.69984065464888	2.51828768872933	4.42675726599841	2.10045706743855	4.26262025753113	5.0701360285546	3.8107536588061	2.99048872225358	2.49359909671183	2.68259863961503	3.20508962530891	3.99297709396727	-1.60706354030887	1.51520990345248	0.0103430433797929	1.33837769177597	1.57271095046333	5.13192355591945	1.20283989710296	-2.57064978304496	3.27284681428897	-1.68479150143737	2.76002503131711	-0.563653446362094	3.10443257073997	3.59487545507043	2.16415668008111	4.30972770343288	2.76254960277525	4.07188038381351	4.46521082213857	2.7139149810299	4.18453724882456
GSM1825456	-2.78687705882158	-3.97910525955965	2.92662077736178	1.08114305466836	-4.65275466583109	3.21489031287585	2.60915797502611	1.48667595513868	3.67357317773087	3.66735247643344	3.28855494613866	-0.280592865523717	4.72803965814511	4.24929099918249	1.84515499367717	-3.58385248529657	4.75033236309492	2.61983813058601	4.57687997389968	1.71847333569236	4.4868146370769	4.33606120028725	3.84714803898909	3.06698542224785	2.10609711810492	2.86605680291808	3.15906907150402	3.63651066180555	-2.13769514300473	1.07837054386921	0.035722297086922	0.301079343828507	1.30629610140869	3.84167489251425	1.4864316065078	-3.14479198380068	3.27808311796807	-2.17840980810911	2.41824155965334	-0.381325723554732	2.35445825695491	3.37393370697903	1.74612352684238	4.39734110074192	3.062377077534	4.36462015399899	4.60733521878011	2.70247278849605	3.66882690895475
GSM1825457	-3.86515246477346	-5.16868484726602	1.74706654848715	-0.844435331549599	-5.2230231168671	2.47766629164834	0.828388060292548	0.670066867081829	2.5536034295822	3.06269106537671	3.03152224353975	-0.569936035146705	4.62710155739611	4.4021803866977	0.995882183783275	-3.53584236428329	3.63679497636371	2.53223460221174	4.47309186993646	1.15471541679515	2.58860184450981	4.54856354815723	2.89941480356743	2.96830837827201	0.85180762496097	2.57801175049751	2.57134158302905	2.48949909971621	-2.07996107151457	1.46584343740772	-0.124302603556377	1.20862810412557	1.06508320002166	3.82946712745694	1.64613566017285	-3.81594765138871	2.77279208853059	-2.67422399439194	1.80716213109435	-1.23742087503794	1.14594401764742	2.23669758010028	1.52279643707458	3.36165917528086	2.40898846946933	4.1071417319762	3.76180519328755	1.87810644653015	3.10689753681515
GSM1825458	-2.750427656071	-4.00453439969094	2.83184386053207	1.09205749669653	-4.52891980511318	2.845013234816	1.54784945685858	1.48239146358626	3.51503992690726	4.21872714458594	3.02224647571706	0.00513072359699951	4.9090526768114	4.32611106479437	1.47670916103391	-2.91479979779561	4.36203902238662	2.48797743320298	4.47326180644201	1.93165971490466	4.4083999443028	4.69753448183383	3.76945221575548	2.93953853337528	1.19182359171154	2.7017973892548	3.3480850446444	3.63340991370702	-1.24879109846475	1.57684293092701	-0.0448298112264087	0.386025119895726	1.60315512925835	4.87416170730762	1.86133155093312	-2.98874723185663	3.20562657903398	-2.10916978132114	2.5553487704886	-0.331098686711194	2.3157268949375	3.59600407472886	1.83652083726002	4.24827967554849	2.6809974624416	4.01016371162669	4.68529452535323	2.35305781569599	4.04554371152582
GSM1825459	-2.55347727513477	-3.72724408769461	2.70322696552712	2.16004088717993	-4.54295511135802	3.3095235637846	2.91115836901418	1.88664161269173	4.09492838492808	4.17590372078527	2.95433847761031	-0.37731802044777	4.74780401982279	3.80024665860683	2.20860048332695	-3.13127425573401	4.6721546390901	2.28070746897275	4.34445289438667	1.70154890274388	4.45285322782985	4.57061660661894	4.07595073228815	2.89975970806432	2.15905201024821	2.66972373163302	3.1370699916754	3.80868368408309	-1.6834875904349	1.39193677924963	-0.15713724238086	-0.0338784269429597	1.54714337863461	3.36771165924072	2.12335145065938	-3.12748743804945	3.34664676627336	-2.12912837110492	2.56240323320431	0.151513015967401	2.63253433644195	3.54479143585713	2.10761069759468	4.54682748515452	2.90771826056863	3.77790924806706	4.66165998311518	2.66986014937632	4.10077189870148
GSM1825460	-2.48180511625083	-4.22907220133224	2.90009850845999	1.21032378852435	-4.7180182883439	3.08245884964749	1.86170710298649	1.54388352952546	3.62532333273355	4.16824105073259	3.25054345256268	-0.0959468758943158	5.09464693804393	4.32892833333435	1.73393901792084	-3.10827570360979	4.2975591934817	2.57450757613794	4.50523061133197	1.93850700313745	4.71704039170601	4.75506631279199	3.88336923808208	2.98741852421329	1.4786415455722	2.88445913793271	3.25536241043963	3.43191477158502	-1.3544471790713	1.43383813989648	-0.08829902288136	0.19101954775253	1.48408491622077	4.74616194787563	1.93009760315979	-3.04225692978779	3.11392777739844	-1.94476885983497	2.66576432450095	-0.0503351839047879	2.73306738853902	3.92147788388703	1.5708155576502	4.28640698701159	3.12683883103133	4.04471560992344	4.68697560936442	2.69470307060351	4.16626558819992
GSM1825461	-2.74013974856336	-3.937356591586	3.10588826403011	0.746787215775427	-4.50006629127121	3.09102247812561	1.8370262248015	1.30323006857596	3.49210056034493	4.08722794466712	3.24885136430729	0.2027012574447	4.97586178037892	4.51140259649483	1.49859310104012	-3.23116794400651	4.31989340816066	2.6149002461108	4.45062048425823	1.85272906590653	4.49597750923363	4.97447986286974	3.82033451778661	3.01906148044467	1.7346053861045	2.76880248120567	2.96387033627795	3.427618127949	-1.82748954258372	1.26514179357197	0.0568306991088177	0.535801420036775	1.54243885248347	5.22330673837488	1.25724724649026	-2.76551585382323	3.45550478097526	-2.25140016571128	2.63676631243702	-0.26126888926859	2.24763264252663	3.56691739258246	1.87517065524038	4.15375173613707	2.87828775451844	4.1162538884428	4.41241977356804	2.59864584774505	4.10233220876667
GSM1825462	-2.87621437114946	-4.32439258980145	2.59411863091605	0.988684098202516	-4.76649238202427	2.92401022615065	1.47704205627445	1.24934679967555	3.35687855966634	4.08563550748357	3.0864848242298	-0.0268060411464131	4.91360431156572	4.33298639129097	1.55569265776974	-3.06301475080382	4.35366263769582	2.485607325593	4.40130213932131	1.70387354317648	4.47936033733665	4.68668191933657	3.6741515139977	2.93766406999331	0.909957429823634	2.71737032982965	3.20254778520284	3.66196575082874	-1.26352865662382	1.56538955263188	-0.02003292684965	0.232049105426591	1.29906629754684	4.88858376074101	1.92605141953368	-3.12613157515766	2.98771233583636	-1.91147824701153	2.49466175349947	-0.471876405605167	2.13135119158053	3.62901482775238	1.78768554792562	4.10060831569463	2.78266526580312	4.03783972735572	4.334352093811	2.35488065334762	3.95912618711627
GSM1825463	-2.43620740430733	-3.84505724055186	3.50725273539113	1.96341915216691	-4.40474619691962	3.21092037080162	2.73963867370571	1.62926620045723	3.97573742967607	4.33274251251566	3.20064839178547	0.198027315222124	4.92628602695533	4.21375684506483	1.99735585595253	-2.77718992526324	4.70050583700397	2.59436351106839	4.51263517748047	1.87075012318059	4.99519546963184	4.72800155166674	4.07124170905493	3.01097968558205	2.16470068938623	2.84280060284274	3.46454506080931	3.77140998257629	-1.05656626038991	1.81514833533822	-0.120892694028615	0.322761434538799	1.55186808429652	5.12702728753448	2.24844508853746	-2.83850519264465	3.59555822508621	-1.75490985474996	2.84296747243946	0.271041352108904	2.6528830185829	4.25353699672961	2.24360097128809	4.23835945643014	2.99313911618218	3.88751031182799	4.8063864525301	2.5266306240939	4.35092876403965
GSM1825464	-2.65759900222396	-4.09290901809279	3.03439608232904	1.16379068283449	-4.77590872867528	3.21856614232705	1.63124533762182	1.22161391702981	3.61446517513845	4.2739817925196	3.1432333477312	-0.00400986842644624	5.66080096322972	4.58292887263693	1.74664515766728	-3.05580729331773	4.57084781541154	2.59074486123233	4.47953510871116	1.68868852265041	4.91575639262417	4.755245859551	3.92280296572629	2.94988290498166	1.4633662881934	2.77470946931932	3.31977103794732	3.68423532338122	-1.40700843078849	1.57570550456721	0.230168389895731	0.482012532732641	1.57749023976992	4.90568164447129	1.74510686305438	-3.27494192103973	2.98506495265177	-2.00500228686431	2.59845063380527	-0.744104941380613	2.29636859091217	3.63928977488792	2.0033885796291	4.06211956534188	2.64932197935959	4.12836777388289	4.51624060121586	2.69157370794552	4.14559394089197
GSM1825465	-3.03700332597058	-4.71828028460016	2.57579452121523	0.565437661781228	-5.03482584475376	2.81485911526251	1.0832537191148	0.95838639672175	3.15579359322575	4.05410529713287	3.03476539593737	-0.447262404970466	5.0478103918486	4.45348495542944	1.46181073157897	-3.40373620113702	4.04037660852192	2.58901823811548	4.47279276603004	1.39646703717288	4.07981989164521	4.58876782050706	3.57827868824872	2.9440010385089	0.701396207338755	2.81176305348063	2.98136024326079	3.20138529623885	-1.68948424109146	1.44253979174917	-0.177677683182703	0.342352310583561	1.2451269885495	4.68357353654507	1.31540525360676	-3.41523860552959	2.79698476368472	-2.34889294068626	2.29606299533077	-0.286121092160174	1.9512642157105	3.17317006307966	1.60081523487792	4.02378941320385	2.66566991185077	3.94605298465585	4.14385191606633	2.29702837875079	4.09790592334459
GSM1825466	-2.36561620227149	-3.6576884972723	2.79610261502314	2.13624175536526	-4.58270727342326	3.20568267954544	2.12094415400747	1.72715216652894	3.85228591988401	4.48690681767946	3.05681780412259	0.290790083950101	5.16594029559119	4.27759536020369	2.08457994759773	-2.66601018008729	4.83563714736262	2.58302496570569	4.47807274426465	1.96819710071114	4.93501462726432	4.93577937041719	4.21778238462935	2.91199463129148	2.19558749263002	2.88752969462375	3.38522775599575	4.06247694525913	-1.26447964544504	1.44093487369113	-0.0490056865362254	0.305467418936942	1.61505136915883	4.88645193720049	2.3714085937035	-2.84649978650069	3.23285114654265	-1.91053401845369	2.74248019621631	0.138298786666487	2.7325800688673	3.90463044155345	2.12674399901895	4.51106447784409	2.97971868939063	3.94057968881518	4.89850380675171	2.67019764755534	4.59552445523977
GSM1825467	-1.79204883028521	-3.08422634666135	3.79518639829802	3.20192738168633	-4.08670929908242	3.70576880401913	2.59782824412256	2.23975090395087	4.19798852717989	4.73102451714391	3.12996602888775	0.202307791201765	5.10389612554215	4.01744581390324	2.55568253342457	-2.66400012893186	5.0043563735192	2.41758412332679	4.43539649262986	2.41607734918883	5.02466125257873	4.73282802841587	4.62344280333859	2.9408450671829	2.34990673654558	2.92570514724436	3.07313415927726	4.2447857620536	-1.26973501682074	1.47744917399133	-0.422251701616928	0.0918227869809263	1.36287438306255	4.7191903368528	1.16076172839991	-1.90275630796764	3.28711554475251	-1.86182002100954	3.36641583375808	0.937792899813098	3.37303929915595	4.3085098208371	2.7521092877505	5.13973200599124	3.25422224316123	3.60587335358017	4.78262505694068	3.04500171864788	4.50592446454978
GSM1825468	-1.9439230187117	-3.39910607097918	3.43723694568602	2.7247446336103	-4.43881484991831	3.62713244738695	2.0510411552983	1.94710537215623	3.64731287439784	4.62600909261383	3.01868123846813	0.320436213702451	5.33700302863069	4.22809722978362	2.45891153102769	-2.49010170474017	4.86815300961794	2.56715575265654	4.50254414617359	2.16048979430528	5.12287038245885	4.9727403191344	4.35906094478174	2.88858203804887	2.30020125974739	2.82411747186862	3.01500883858323	4.23875393457336	-1.5991249187699	1.50551814629672	-0.256165830255957	0.783286206945655	1.41021718906638	4.9649507693854	1.23229393598731	-2.14459401794238	3.075325520026	-2.1904118481187	3.32682120913585	0.184694476563192	3.0310839173624	4.45945729711544	2.41213020948076	4.70523175615424	2.93908748893805	3.78811503629938	4.74342288720119	2.90632230972498	4.7420776938443
GSM1825469	-2.34589807275203	-3.45853486510346	3.62916408300795	1.7106054860043	-4.52762540214246	3.26814802485429	1.07591636089732	1.31361927666178	3.41299431947734	4.44512480541858	3.27096939973632	-0.0901903787446443	5.45717141739583	4.66577906601917	2.02746616643602	-3.0044325316405	4.74506248168028	2.75801513608833	4.52640845567361	1.96197777834936	4.8046145810604	4.82143217174686	4.20213187540394	3.00149714044368	1.66066855700469	2.96396169939849	2.92436029731769	4.08650187905506	-1.71906450361598	1.22906680870023	-0.0193040432409344	0.758991254511728	1.26284989324117	5.47721134105124	0.608570431515899	-2.55578628755726	2.86099916791536	-2.23594731345948	2.88238672713081	-0.0825067096592402	2.55184044595463	3.90940851626197	2.00917880368538	4.52614352953493	3.00245563136119	4.23654832243195	4.47385434400748	2.67665700285667	4.32787880246558
GSM1825470	-3.046288016097	-4.60574274753702	2.90486510337502	0.769846205427023	-4.92851877921899	2.91997650707549	1.55568037257596	1.21062108365986	3.26796549065869	4.15039621446947	3.06371394234424	-0.218206478955961	5.0189473920137	4.35619382143791	1.49766377236338	-3.19027737865397	4.41786014067655	2.49072703464504	4.45224985839297	1.49296285671369	4.36721066458709	4.69463138717334	3.72873225977048	2.99374968481853	0.861105060159142	2.72859893792906	3.37141267954932	3.42005521202158	-1.33461797167825	1.61469312878858	0.0514510762250282	0.161489138572888	1.44698756245341	4.93308062585194	1.63495965597311	-3.30414100967137	2.95465062292	-2.1760881679472	2.5321680476056	-0.583870363269424	2.21360617886376	3.49236466381167	1.82957498797948	4.07299997303568	2.73941310820587	4.16084799911096	4.26575716416995	2.18459004250477	3.97191508105895
GSM1825471	-3.16014204839789	-4.89129398820926	2.42259980610209	0.231144154303904	-5.18662162148661	2.74953413069224	1.06734128314729	0.951870811613825	2.8319582531301	3.90085255759602	3.16034529351543	-0.225920877985177	5.20060730484695	4.5177496191426	1.47725688428816	-3.13907537133725	3.96092181423364	2.66262519007694	4.55140924614733	1.46661067484604	4.22022277941161	4.77168272826266	3.51083792213384	2.99630018266386	0.417587555366769	2.80271125216064	3.0887901612548	3.22527612555818	-1.63807141586251	1.61737726254129	0.0949951046430497	0.022301561942502	1.2456336413328	4.91598651282075	1.32636833023101	-3.59880592163765	2.68601098945668	-2.2539010148976	2.14698843084446	-0.342579521704757	1.89040517109204	3.07475729481801	1.48549736735764	3.7181366341091	2.75191577683114	4.06076389470929	4.06858225429123	2.25414236403277	3.86460238551665
GSM1825472	-2.31791112990634	-3.63644864881785	3.53234875291655	2.37257454494885	-4.47421917641292	3.20802806926589	2.52932667467365	1.66988485677182	4.00093442336328	4.48140660614493	3.18186986040675	0.353677781139679	5.16851238746361	4.29187276003212	1.90951354942759	-2.70855226546092	4.49437307709928	2.58246705665949	4.5052953740764	2.02066051257812	4.83133610849707	4.69940459790456	4.23165298483808	2.93931032941931	1.91571293405725	2.85916108352912	3.58072492112545	3.79829545143504	-1.32125389915756	1.64858363683491	-0.122674613946985	-0.0487265108387591	1.41202162593121	4.66586045205789	2.28678484714165	-2.74876770654502	3.33708961844355	-1.95232864044964	2.66385702444343	0.26403835497234	2.7614758327251	3.9300935419323	2.13959170239215	4.41855587201187	3.08313073225239	3.90395851062251	4.65827728350434	2.47769446992708	4.51451973227519
GSM1825473	-2.54926058237061	-3.17340614151642	3.06916159703308	2.1657471267112	-4.1492266699842	3.42859971211677	2.06864781507485	2.02723129716381	4.10414545523844	4.26385597598348	3.2075040183649	0.44490634770032	5.07328656300397	4.26398173640281	2.21187255624425	-2.87094076431941	4.38058042059229	2.63103122542921	4.35288077787136	2.21025249587081	4.94764433850197	4.90575087013605	4.16926193853567	2.91364395488651	1.79932190456915	3.12705757124136	3.0972941856301	4.24701538550406	-1.32441563458208	1.45157121606407	-0.11480386019938	0.0439036409369971	1.31439014946805	5.15181532841797	1.86313173367451	-2.05753025173656	3.17906414833661	-1.82824152762252	3.09284352858753	1.06749126881864	2.60955684732568	3.943086446953	2.30897629210926	4.63293573349617	3.22502036711821	3.80572131739513	4.32397957828035	2.8953008729663	4.20815955702878
GSM1825474	-2.67856073847926	-4.25385861434688	2.89117018337503	1.05803411572202	-4.50321765461535	3.11931798294668	1.82226991290151	1.63587422480569	3.5977289800396	3.87798313339844	3.28169492233891	-0.11676598951149	5.05152093572075	4.54386972170162	1.86684474858938	-3.30342568627257	4.40325841404465	2.58429086525004	4.41318132405422	2.06220986239793	4.18015428912622	4.94577215183917	3.72428643435729	2.98761325618457	1.77382652700294	2.90232585432052	3.38223965631264	3.86930477858215	-1.49885782899669	1.52716574755795	-0.0291031373014325	0.532406573672835	1.37313510547161	4.58004379594215	1.37404314939241	-2.96617188735183	3.10877056568114	-1.71261278810526	2.64175309517522	0.0996349646079535	2.52441263250504	3.33411088066057	1.86976786198507	4.18250832174632	3.12113385097057	4.05940239462656	4.19548128356457	2.71003427204263	3.8931095917262
GSM1825475	-2.69092811433889	-3.95519470398899	3.06044518089565	1.58914665716493	-4.53788307956319	3.13624486853132	2.2629341626831	1.55256056908182	3.74688767969605	4.30880975146283	2.92987179764111	0.298250272660542	4.76406452031485	4.26134530096246	1.77819981403705	-2.98029708611851	4.49960036335921	2.45762546238658	4.31846722805932	2.06958904285162	4.68377322327802	4.74477017511863	3.96305325528427	2.92318794225533	2.22887163653323	2.74859855004013	3.18841018559117	3.86755681534414	-1.50890950428864	1.40668943472403	-0.238081869924931	0.603384407424025	1.44046385142857	4.63889951232854	1.85368702345352	-2.97343026370973	3.25958263239279	-2.1121846074907	2.66605240561687	0.160565816709947	2.4251745337518	3.91249682189656	2.12141165602927	4.40332288740025	2.782713016458	3.80997406254113	4.77223625271507	2.52534950691679	4.51910583320965
GSM1825476	-1.66369260664812	-2.97862011710429	4.70190805794448	2.75590729438655	-4.41364487089034	3.63792453360218	1.63271136576217	1.09680880977004	3.70500600857606	4.89082346288439	2.80334314231863	-0.19157575380578	5.37281638455451	4.35327802236824	1.8971982514617	-3.32007267790479	4.33917921079017	2.58452797112706	4.51138619201358	2.09584072394486	5.31199049343214	4.31701224286651	4.61735337415699	2.89184752996545	2.19682510365281	2.94432316140858	2.09605159720904	3.60107392362116	-2.13460890702238	0.654319748290038	-0.39761548412392	0.168430349039541	1.19600975777968	4.67922856163215	0.574523387518283	-2.35989109809405	2.67907397246349	-2.38676714712511	3.03746402493086	0.80329463764016	3.17960668746776	4.04106459878667	1.73723460530233	4.57272067968506	2.89715830015747	3.32997581872981	4.04763091918847	3.12158099250033	4.46173572855798
GSM1825477	-3.10746558649608	-4.52896357758694	2.41293817610627	0.431480843496925	-4.95797802664271	2.70331432729438	1.69472284655639	1.23267227302904	3.19584267058872	3.8127279981268	3.1713891709684	-0.482409122641712	5.06713428246478	4.48733219721488	1.45375353675185	-3.36228792328816	3.90497970411088	2.72648638273655	4.59207230301846	1.52516902899444	4.09634507074123	4.57759747776857	3.58689113668924	2.98028859799	1.07441347666909	2.86658688035145	2.83721660054976	3.27297606524619	-1.85061617569258	1.24386389264002	0.00614772639338668	0.555693205595166	1.29476508704916	3.95577133971864	1.0909467663872	-3.57671146843789	2.94628639975156	-2.25871557503577	1.93638804091304	0.0330736953988957	1.9642204424532	3.0157795558008	1.63415983338027	3.93492178338373	2.97133989049978	4.05024463003169	4.32916946994827	2.31560494440654	4.08239301337466
GSM1825478	-2.53098738409567	-4.30573986188164	3.48440968577491	1.15521813905864	-4.95074395269867	2.97372492488057	1.39231758933092	1.12270027080575	3.11459692549024	4.46865564360106	3.05704124792978	0.00861319715231268	5.38292244128723	4.63721878415307	1.41095071327781	-3.29499085892292	4.25041542791515	2.78450886477476	4.65438725356641	2.20104122126244	4.63026598823311	4.40960542893782	3.92002422480846	3.03734665120745	1.69811107539991	2.94281627457509	2.29723533093965	3.16651298341479	-2.01607997000099	0.716798606644524	-0.384862659870125	0.801231711138067	1.15276291599661	4.65786886430071	0.420288149910078	-3.16651370495105	2.94042424680637	-3.01720053291827	2.27550561271488	0.258602378215106	2.46496194269358	3.48265497454921	1.9047841379076	4.11923829036998	2.780890674198	3.72219358578608	4.66178401303411	2.24574503556797	4.42845873478487
GSM1825479	-2.82382455070422	-4.3157814353053	3.05155154786352	1.06084230416665	-4.82732277417449	2.75394299447702	0.934008585177637	1.05968633553015	3.06227809462709	4.28434036293713	2.95098320724575	-0.230981169797421	5.10343701999735	4.35424727190176	1.4996896618537	-3.14654339602231	4.18493711468705	2.60745175879379	4.55163476215614	1.62938210590117	4.3519447957522	4.40364829941649	3.86348546529191	2.97699588135447	1.04685508489487	2.84335118211034	2.89417766756051	3.49559364460706	-1.63553823065989	1.38776581372707	-0.381196889782668	0.167324418246257	1.09544045208804	4.82728035617857	1.6410963462371	-3.26565099006861	2.79158407891713	-2.49952299653674	2.27980340276415	-0.131040587193501	2.27240727589897	3.23589034962308	1.94962136066292	4.12247605540995	2.61367695327754	3.87371839854777	4.1278701697412	2.20446898863739	4.17411209951918
GSM1825480	-2.46749547461756	-3.83263997892764	3.38653198857358	1.65306616472506	-4.63208375962791	3.27456292713172	1.22248542642982	1.35764448203884	3.56112342811737	4.47691822153857	3.09041565325162	-0.0705135412538089	5.47108399757794	4.65502066342087	1.53865628977581	-3.46636093926893	4.33710480618055	2.84306170046947	4.65458030226088	2.14257240508651	4.79003233515824	4.45448666688225	4.08982084129228	3.00623781940715	1.7577254275439	3.16513851738581	2.43985519313301	3.45554010926094	-1.9153039599457	0.718098737068193	-0.176615430197492	0.215492683734952	1.34986663986919	4.51008366733386	0.488233310360627	-3.08592826367788	2.92884322882094	-2.55031552320401	2.58043403994483	1.01605071409899	2.58031075900286	3.67807678245277	1.72472499509484	4.47391936046318	3.03630699481354	3.70012536211372	4.24197345608391	2.7416559502555	4.3582449835199
GSM1825481	-2.53089630871157	-3.77635480567914	3.0554531924572	1.87174546451476	-4.5031506834134	3.4874493557449	1.61063649217711	1.38152921404335	3.71823548326994	4.44348077177576	2.8032962474563	0.174408365684646	4.97393048584148	4.21375887556695	2.08289589381385	-2.94319615118505	4.71471251658176	2.48181297075879	4.39380892090889	1.68669876797264	4.99772297370246	4.71751336092392	4.00796747052767	2.89676624128428	1.78271156751211	2.90528684950321	2.95763989029354	3.77461398105531	-1.49955055611519	1.37611057680671	-0.284079437178109	0.458929930682534	1.27886227948892	4.67460291775553	1.8487808127251	-2.8065728383197	2.98448298232893	-2.27767650582123	3.02587312708947	0.375843295266654	2.70592814969147	4.02008993818698	2.41886390889391	4.58752800291777	2.81003027854509	3.76189398491764	4.26177044573387	2.90108217704461	4.51662687882002
GSM1825482	-2.42430583229325	-3.85286085025165	3.70878213435514	1.24643285552842	-4.42875069357601	3.13513962818178	2.25072689161651	1.26102010629773	3.48506968038488	4.5902728998733	3.19696159911954	0.263457687066382	5.1443197389247	4.64204038710936	1.55851703341506	-2.91391094897037	4.51506120844325	2.77396093609744	4.56749079698312	1.88515291607746	4.47773537354274	4.5639694263129	4.21357392388507	3.05964587251191	1.96824447500267	2.98963228032042	3.391628167285	3.64951384336557	-1.26413071652429	1.61594593642821	-0.0447710541777875	0.198274101151772	1.42824408310657	5.14300440148462	1.88734733091412	-2.9053866225017	3.20769267643304	-1.9773938054998	2.50209811075796	0.142000846085342	2.80976773395824	3.75377095938124	2.31030142501628	4.15557424737924	2.98982291695818	4.16011787435111	4.59038712384876	2.37668871097985	4.57405477027291
GSM1825483	-2.05261946606513	-3.26885311501222	3.60578325784145	2.04468865643163	-4.04663148087139	3.52071427858677	1.74029652089246	1.5367529447451	3.39001504945433	4.43297515104249	3.21638887974693	0.50923574647963	5.59464210844518	4.68040485084052	2.28095170804519	-2.03486101556791	4.75454174066178	2.79202785286958	4.571155304197	2.17395218081375	5.03802582768053	5.14556136518283	4.33238136069928	2.95242243732586	2.05521901858974	3.00349976008351	3.29850907741295	4.33704159690001	-1.00149424689888	1.93548191511336	-0.0107156601968423	1.47346217244903	1.47525420905248	5.82860248242179	1.62161105079147	-1.92087036307484	3.25512342606354	-1.86477131730304	3.04372004438888	0.0264188973663613	2.96302628456382	4.18850967825552	2.69058758020141	4.28272856103508	2.99799087913359	4.0577818989339	4.4874453901232	2.83996397222977	4.33215016602233
GSM1825484	-2.46679530678264	-3.410863134474	3.59731197388613	1.93595452827103	-4.30064308740845	3.62230750296865	2.07911775998577	1.23157065080984	3.87254979910356	4.59403892215177	3.15438322246305	0.27767574249282	5.38400207248537	4.48813009753376	2.09135609288968	-2.62844419512349	5.04842525532938	2.55442953670301	4.4650273096033	1.77460748187447	4.65886976090035	4.7592246759867	4.39902302191843	2.97410506977779	2.57341597720408	2.71820504280831	3.61113811719261	4.08802901808024	-1.06655647376382	1.76880361516489	-0.0797251635699929	0.92111334524714	1.41728441333717	5.46636229145839	2.36588993229841	-2.84122844277025	2.87738864040261	-2.08952653918136	2.83414145294921	-1.07732603381006	2.71191737833657	4.0820945665765	2.71442685882854	4.56374337387695	2.64628068904068	4.09442370984416	4.88723979053431	2.83005143475535	4.56569984739131
GSM1825485	-2.87808384623145	-3.61794826917998	3.18705789929125	1.47463105460046	-4.21254003519259	3.27416371888238	1.45057327782443	1.31686120427892	3.6686637862935	4.21613053358452	3.02445235107403	0.284984172780634	4.65574537703102	4.45413872898985	1.7044083500185	-3.02950624622807	4.8876794894518	2.54541808857685	4.30348197611475	1.65614477243584	4.57450176637128	4.81105349926879	4.02605640082268	2.91578901863037	1.71554717024032	2.7658872278972	2.89400067312854	4.13124014087528	-1.44690940460346	1.57837181011794	-0.0894418132771015	0.464665335049216	1.2377470126367	5.57425336056779	1.92790796939678	-2.61825656047083	2.83095421536574	-1.96377485605262	3.02699030084406	-0.16222094949975	2.29240650269746	3.71631893861971	2.5151401288837	4.39529539083759	2.74726693765205	4.11369332491567	4.04678514739836	2.61811501915042	4.19569424232425
GSM1825486	-2.05409212812054	-3.87272101387558	2.95458005504576	2.0725922897199	-4.36497556281857	3.00584459147994	2.3557750365141	1.97539316917334	4.05299729262128	4.23686963484197	3.02904547535628	-0.0367457834820257	4.82799406993842	3.90243232832649	1.79162437215413	-3.18912856912738	4.55342389821855	2.17489039997103	4.42085563738713	2.03568251331953	4.93480156324016	4.93076984041971	4.17464772367286	2.86618031416332	2.24632611535892	2.5442075085966	3.30190364179323	3.83202238671437	-1.48760659936575	1.23711987050531	-0.25396283240858	0.349924011444954	1.538497981026	3.90175714048993	2.19480468085694	-3.10638478160453	3.25346909043277	-2.16407743274155	2.69932629668867	-0.375927585177673	3.03934412248939	3.81254212742864	1.97399122678041	4.44574700526716	2.97623173315321	3.79983656172601	5.21581352349322	2.63079809467613	4.33664238180425
GSM1825487	-2.34600032877817	-3.76248256840255	3.53910537456705	1.79961117069835	-4.62937925670018	3.36831564724869	1.98777827884158	1.15414586131529	3.38103499465787	4.24270375788382	3.25844902871094	0.239552983686189	4.9223916497979	4.39536730631805	1.84085839969076	-3.11573676449661	4.47825975528792	2.62256844025531	4.486526579611	2.04070470757098	4.49189793595313	4.66309673846386	4.17163454135543	3.04965341447928	1.80256222519243	3.02482528039003	2.81152581609469	3.51140686725497	-1.81130605605696	1.43802333970246	-0.301826921046919	0.218856117350593	1.20058716673783	4.99866590216929	1.04635446972205	-2.66316693285083	3.47671703199099	-2.0337306101685	2.91165546385598	0.19987552263173	2.60947956235954	3.82954770311278	2.29805034396878	4.39713032745553	3.14228405095827	4.04683285096211	4.40427548788835	2.47100103582123	4.37007397800344
GSM1825488	-2.32736069796721	-4.08865106124519	3.35497112317396	1.55303291206667	-4.99448460041646	3.383763956448	2.30336885616616	1.23862947949516	3.21545161642179	4.20070193612493	3.35040646022771	0.149385682906171	5.78436725581703	4.84524155820435	1.87936899516931	-3.01217028844286	4.16553645539071	2.94968183209521	4.81536639631397	1.90476853179247	4.27012293511937	4.72721929414422	3.91702222798582	3.08490825298838	1.64933870375331	3.02339703819918	2.95161355834042	3.47492367778826	-2.01814110133946	1.23142251267537	-0.136128415917546	0.770538763166371	1.31568312753243	4.90636691268784	0.970286169286023	-3.14074127721483	3.09491237888375	-1.96110568026171	2.74620886107017	-0.0479972004090401	2.82284259827722	3.41794854004554	2.03831561332847	4.28552065277528	3.03007936010104	4.13635479320423	4.28929057485766	2.67805197671324	4.42918133768682
GSM1825489	-2.19743394879241	-4.12864432138199	2.83103661363658	1.25803348207644	-4.94141311373727	2.79434712576756	2.11387965288889	1.43306162358724	3.52058440039126	4.03007059750477	3.34847283281388	-0.169015543099692	5.24202387552278	4.62005587079733	1.34043656017468	-3.2266363119409	3.99368723677017	2.80817233519745	4.68099916287561	2.00380103525786	4.12972296767784	4.71672022656612	3.93227634703141	3.02000069164368	1.43298744515639	3.11223662337312	2.84541489033424	3.51831245560364	-1.89011386446442	0.866055544082748	-0.252150232416468	0.563118708171354	1.35888163662652	4.71478646614995	0.612793242818428	-3.10684618225847	3.28904022784487	-1.90026407415611	2.52528472298104	0.44676429852167	2.90746863355542	3.27690700760046	1.63165885118874	4.17904893790482	3.19346236050687	3.87307728533646	4.71809062134198	2.20526112834606	4.25005972711788
GSM1825490	-2.80204508107783	-4.71285198324336	2.53607309751294	0.767888557658051	-5.07509501014189	2.72157669006197	1.67696116564204	1.15734529675898	3.17944978678569	3.97659464567673	3.25531931408348	0.0472674697979878	5.23622134986364	4.43917026804883	1.43388296771439	-3.21339442887123	3.75285512593539	2.67318491363806	4.67925892546643	1.75517520862612	4.37792410731246	4.77694823839829	3.64997189911318	3.02264154787219	0.699974005373885	2.87886546376604	3.02310707347251	3.10435296666504	-2.08087929781977	1.38290030602293	-0.353297547155391	0.759145504616028	1.24752243364606	4.70947139365899	1.40268008312075	-3.25227102639991	3.37505151537488	-2.40159129002775	2.24253639928913	0.178275403370743	2.34540739627392	3.45220152600726	1.51157608197333	3.99042066725381	2.95327375086189	3.86400774205858	4.49041437754492	2.04412787374679	4.35517971158484
GSM1825491	-2.72394978227161	-3.93440898793086	2.5791024066012	1.6746807176838	-4.57026417840391	3.08219857781038	1.9475546628322	1.51196855908737	3.53364024161314	4.15028899671233	3.14183415146041	-0.151087698677743	4.97689185500827	4.34133865183698	1.7632218869196	-3.16925484144019	4.32964852791204	2.65494587920774	4.56050300535031	1.86617472111305	4.41866682126528	4.8255443549287	4.06087540550085	2.97517388285133	1.84803319094258	2.91979419276505	3.02861878828665	3.56874888664783	-1.80391004005026	1.31029011645134	-0.37069674388496	0.833967148349569	1.43240079999678	4.47907404723478	1.1663558037769	-2.98498894317866	3.2742516362204	-2.38898119858782	2.38338911287345	0.167060193826278	2.34566135434671	3.33292246766006	1.97031271292392	4.42236935640711	2.94513860093828	3.97638237796295	4.6165540940584	2.44242736958722	4.25873208850514
GSM1825492	-1.92836758580072	-3.08073751221866	3.05386055045215	2.64509814735737	-4.4589820788841	3.25658902977759	2.915561952445	2.12033608101127	4.09178186729714	4.25555341219949	3.13051631739879	-0.127961232481291	4.98540863730609	3.95224522839059	2.20685709036488	-3.05297605072064	4.85643681724483	2.34004286391419	4.47702682977239	2.27964302974527	4.75864372283666	4.96964138553423	4.3365237547357	2.96558522763625	2.3890637689866	2.80894505964952	2.97889675407387	3.97393033833269	-1.85359726278888	1.23604078898382	-0.372691468078353	0.208562769364819	1.60270911608393	4.15992492452072	1.79876008445733	-2.66811259826183	3.52221397535293	-2.26092445418427	2.82615762029956	0.205424783577976	3.11575366722435	4.01704300903627	2.19138758069892	4.87666112185807	3.15869496582597	3.7858456833801	5.15598006932828	2.72676206931724	4.49668011888492
GSM1825493	-2.61664045200288	-4.1436760560465	2.83762764194758	1.18684460769643	-4.68342244141847	2.94786997530512	2.00146744934177	1.54873793599542	3.43553613499909	4.20254911230178	3.16185895337641	0.0620773932083498	5.25996437334362	4.35648956864227	1.63310616243376	-3.06279137033015	4.73200135888338	2.50055612937148	4.45799233888071	2.17693321910751	4.65294029676914	4.9469088457609	3.91275082971767	3.05573564500152	1.59113703169145	2.8286967607016	3.00839770720926	3.71718267990687	-1.84887894316424	1.28213178369255	-0.22054065480302	1.26610111468523	1.40941455493358	4.99765453472533	0.836048173551365	-2.74528344744137	3.1951284932541	-2.23185364075969	2.59073610939895	-0.202432357029467	2.47681702401522	3.76950388788794	1.93854213666256	4.16264432398141	2.74271663299818	4.02735991430944	4.63728126337428	2.38158499554284	4.34323808171437
GSM1825494	-2.5878056026227	-3.47274099559224	3.07204312133103	1.36911438287641	-4.35622100218326	3.32636435123405	1.49986029593344	1.40302318519285	3.81051296904813	4.01246929360768	3.09683573361059	-0.15275693608022	5.15849132964399	4.52605890219865	1.91260075666114	-3.18774420087047	4.56630546992055	2.58817427982944	4.51844462931246	1.99610976015214	4.4159259891142	4.52623578947147	4.15257992273625	2.93495680886726	1.52527558685282	2.88330460540425	3.03500941803702	3.87865209973259	-1.50463340055126	1.45196069193933	-0.268353622461849	0.968276536008918	1.35879210532253	4.80397138466929	1.27134342781918	-2.8897502780587	3.17008108941742	-1.96701731182102	2.77114825090898	-0.059779544125881	2.39211819846393	3.36459304375039	2.3350151492969	4.46908284868656	2.82036610529684	4.09816651893235	4.25827526490111	2.72266403593389	4.13845934824055
GSM1825495	-2.6986199863183	-3.632739758754	2.97656530925091	1.15358877997726	-4.46167774010697	3.18086755365854	1.7189581927446	1.45457869810803	3.49857605804629	4.18929753177115	3.22477054783603	0.0151993893349065	5.35979468294487	4.81308836081964	1.59948474106544	-3.14991693409543	4.26089941831476	2.91067338091661	4.6373052798748	2.12906854136277	4.68114354770429	4.77883834200075	4.06107471647133	2.99773683343081	1.76595126057068	3.12842667982226	3.04231631746298	3.5640222209236	-1.63869067681153	1.36730978236663	-0.0255295286412585	0.489381570759826	1.46342167040406	4.87095125963695	1.1304700003545	-2.81128915885398	3.11477629161348	-2.31323927380196	2.57611043063922	0.473252149905107	2.3997799275103	3.46666245534292	2.0668764489479	4.31535536742992	3.14947706917769	3.96767948306033	4.3090872885057	2.55955368986332	4.2097561357994
GSM1825496	-3.11797476628013	-4.60241992342392	2.72681059240428	0.536789809397185	-4.97543867571586	2.80832137989816	0.580905146426538	0.935164718528282	3.02611079036115	3.97149337022076	2.98021820873303	-0.251605747249616	5.10328732999735	4.63094450669853	1.40173394260351	-3.4405063821408	3.97242945753633	2.66310606371342	4.50697400624103	1.56413517401471	4.22603884313035	4.54868337550832	3.64640032577004	2.99391600931911	0.576871998999698	2.84949051283784	2.68584965251724	3.1616593802743	-1.79705463029152	1.26766114121314	-0.234120327148851	0.279696545386927	1.17199159978799	4.87833675290089	1.11583853223969	-3.19301446592373	2.81480327958449	-2.20783912261638	2.24423673748645	0.142777239729728	1.88969182164348	3.2900189720002	1.44720788404092	4.00856155075145	2.75302250368695	3.80553250402705	4.04269510073522	2.24056397563698	4.01288384278285
GSM1825497	-2.09679116417547	-3.59861076337331	3.40058269815531	2.63721903331497	-4.37634066223393	3.36367350657719	2.66143977745651	1.98848536807576	4.05336170233379	4.54399135670805	3.03624773844711	-0.0590871650316904	4.84944417249429	4.03531195225832	1.91800949995013	-3.07872101288933	4.77888271971537	2.27979557540071	4.34862328808038	2.27358962768835	4.47858431174249	4.69719339426198	4.32357476906891	2.91519590111288	2.50740865514314	2.70850351378337	2.98682890500727	3.83297764176073	-1.57215925123961	1.28684133207143	-0.349291821908094	-0.0300747562075561	1.5518675469922	4.00450215373391	1.99534628131541	-2.72463373539582	3.20081223770375	-2.12659553403651	2.76537830854586	0.486247517536681	3.1459731306032	3.89243502643266	2.30100983279484	4.75297845432971	3.00863967318049	3.56750283327428	4.71714750074354	2.80281347758188	4.48495562498082
GSM1825498	-2.85840228008528	-4.23412376324393	2.97255497836603	0.844382440038885	-4.81011228217524	3.12158359464443	1.7017032435094	1.38069092498866	3.51307897390234	4.08176537905706	3.23641651628533	-0.212864586883362	5.15146485541678	4.58935349385796	1.67685321922091	-3.38844470237274	4.34233312885372	2.75144941017942	4.58596192733216	1.84391571097209	4.56289278876272	4.57458953708773	3.92150879766954	3.02758797736097	1.45094903337623	2.95245374996231	2.93869733943863	3.38950154027131	-1.8780694159484	1.09334608813324	-0.0606871173928365	0.715767310015869	1.44464572056529	4.38518043251522	0.942124930810701	-3.15152100698489	3.07030259295862	-2.25327715375507	2.65548127824412	0.296838706044181	2.29286226795923	3.52658787393315	1.79379067606212	4.19060422971848	3.03383733364893	3.97167599951751	4.20888779579344	2.51359428732014	4.08619068156709
GSM1825499	-3.13433339639637	-4.43259957126163	2.55429188564389	0.437117734536411	-4.98842322419881	2.85539677670177	0.648523735210659	1.00510714521517	3.03826552777522	3.95597962573125	3.05040823554773	-0.268908282711922	5.0597304860911	4.50575170129288	1.38877945710459	-3.45108085985532	4.19854647868397	2.56424324961725	4.44644478451709	1.62695608525369	4.36467973545694	4.66998723693303	3.57750565864849	2.96959707195793	0.756139196015634	2.80846689213457	2.95418088942006	3.28949040597014	-1.48970417868232	1.48077147592484	-0.213436217445755	0.352707992562136	1.2987665773439	4.95444835750098	1.29301658215904	-3.33476587981133	2.78139718171597	-2.34612957443038	2.37999336635278	-0.430576068040393	1.89193949149676	3.48649739122862	1.82583197568876	4.10833135022005	2.6782996608142	4.00449424512581	4.38055173758693	2.20937951625588	3.97877243236269
GSM1825500	-2.55815159761993	-3.56621644690196	3.78509177241142	2.1691723353802	-4.66975691720382	3.3957321748644	1.62737184853718	1.22439524278938	3.78712479633387	4.683185138139	3.27636698904034	0.110303236843913	5.67982783744159	4.62788552280678	1.76877337079336	-3.01887126648355	4.29734098831234	2.90261819145253	4.73135263642617	2.01405982376064	4.736286674212	4.38550029237112	4.13674409798473	3.04006446506421	1.82236692978739	3.13646770958719	2.61442873685822	3.47871689617327	-1.86657548682409	0.948101415529615	-0.194430900537433	0.399472321781772	1.3107555204138	5.04497889746856	1.05947016060938	-2.68826653908184	3.04014338408032	-2.29817388394672	2.68887322938044	1.07587259169573	2.68752865217023	3.85005174834119	2.11342669340656	4.55259215599645	3.23818533052571	3.63168874956184	4.37825192780679	2.73554626931099	4.61544542308488
GSM1825501	-3.0011331111422	-3.98271499606114	2.91735834305394	1.04321967544212	-4.73174737995821	3.19594771838612	1.98668585752428	1.16969960920319	3.65604383013188	4.12172180937681	3.36779460924891	0.474399516618352	5.78477290757435	4.79951547952195	1.53001141939084	-3.16167921684438	4.4308688524154	2.84303012858938	4.53338477952572	1.95328132871035	4.07603281207189	4.62641867794645	3.85233904795786	3.03629743556298	1.79898031069631	3.03445514763824	2.99769112761041	3.53283438759226	-1.6845038583309	1.47311948143041	-0.0288774525160731	0.732374349087735	1.51407630553308	4.8579061702991	1.35574105532073	-3.20861933268735	3.05505907713595	-2.20378627705065	2.5528570277532	-0.0415341572039161	2.06071462997993	3.5224545027824	2.45598677175579	4.2598354369615	2.99427767290803	4.006661319834	4.45820796979274	2.64371103158306	4.17085376885717
GSM1825502	-2.75343961094331	-3.74248931680521	2.55165060184614	2.10680412161743	-4.61316522553582	3.07971708933754	2.25365214043574	1.92354153886941	4.18935038097848	4.24856261159001	3.16701480134991	-0.0723648502264806	5.45210290019375	4.29835863849732	2.01225231398945	-3.14958845872833	4.39910001733981	2.59037764534559	4.63307776340351	1.9511453929636	4.01254214806176	4.47234671112535	4.22517369304796	2.91928131223433	1.95139490337304	2.93888736153746	2.89856843895568	3.66850139009662	-1.77617997061719	0.964450943703341	-0.168597359637551	-0.111278429409395	1.48952861158297	3.68278815286909	2.05732590655458	-2.93311568720969	3.39757188344815	-2.13127146228424	2.51093553617944	0.614474775676039	2.35838075792915	3.21300858704129	1.9306027508855	4.57051070155841	3.10994095894745	3.74081823836366	4.62058677629118	2.74839361575733	4.42593498451567
GSM1825503	-2.33217706258837	-3.35397307473598	3.36577554368303	2.93154223604372	-4.50281973997873	3.60059038210099	2.63846888040863	2.01765510989238	4.38820025995112	4.48220184447482	3.07950021476057	0.0718463754232275	5.08823147856109	3.99334357155754	2.27137793256589	-3.14504242805499	4.5227312771907	2.44959959179532	4.43599382579383	2.28606471936914	4.37815583515856	4.34612029890406	4.26938526478017	2.91828844366714	2.40869457719233	3.05262342257037	2.61670462290548	3.6297982285529	-1.77436790745383	0.946998189012827	-0.435466573308974	-0.0491313764344632	1.49588732260179	3.70939722196702	1.9316611254465	-2.54067727540012	3.12911544523379	-2.25094520193038	2.90189756886318	1.31401472602051	3.00038875188013	3.73792564971287	2.29864039580931	4.87581571481327	3.29774015057059	3.47634692058698	4.40951785097635	3.02311180573797	4.51391397393957
GSM1825504	-2.73609963003576	-3.91086121814823	3.15497303442327	2.08431642910119	-4.65709380574785	3.33298638728772	1.31803575419486	1.36698642934877	3.7545385217741	4.16802693729515	2.914326141635	-0.421304555315645	6.18873392830923	4.4186723350605	1.86114972139677	-3.15317043577371	3.62945939922791	2.77884810602876	4.68642502245238	2.02397723157541	4.76313773293558	4.34493867459789	3.89997317672904	2.82726582899072	1.58901936710498	3.30301371409769	2.28187082709743	3.25803163308086	-1.89891290152189	0.718662593371125	-0.0589285063001865	0.579630174455111	1.44607669596872	4.41031339711461	1.0818580223048	-2.92599954517821	3.04597106815697	-2.3292643712412	2.58559241035091	1.31422074563942	2.37066323213447	3.37528127844603	1.47190000013657	4.02758044689414	3.09807850820085	3.23332230561456	3.94915833632838	3.22290679497964	4.16552255904294
GSM1825505	-2.93195459760194	-4.29120208698168	3.08551776113605	1.2140430183798	-5.07253338735595	3.08297428586496	1.61206863744898	1.16000649690864	3.47812199929549	4.3014341716571	3.13866299458742	0.016074086470268	6.09892957347117	4.82826155455785	1.36044413828205	-3.1075009413399	3.71142169632406	2.90369820205901	4.66285571125129	1.7881754417072	4.18564091954301	4.29923827150323	3.84979205503277	2.94270829154879	1.4082637361734	3.07454332004746	2.50008914072394	3.15289504437207	-1.90974430639001	1.07873117468267	0.0290210546053684	0.243650717524057	1.45059699061577	4.74129098173734	1.07189986747289	-3.24056226260125	2.85129961463774	-2.29700910295418	2.35884636956317	0.508188932084804	2.09296253011274	3.63347031024821	1.74975975167659	4.15917498533836	2.97602628554549	3.55091908678724	4.35007280629756	2.69239271216305	4.39541628650759
GSM1825506	-2.60052445636335	-3.82360031622737	2.7093297571482	2.54760093911572	-4.56699324418282	3.16219270387296	2.79279959627956	2.08449958058134	4.37507975714979	4.14836768426511	3.04366823599102	-0.255906565494166	5.16171066807146	4.05676515388335	2.14116223725696	-3.12825628016453	4.38751256143321	2.409156863997	4.47036771709729	1.84485278016051	4.0667631474732	4.52097319815812	4.08031661356381	2.87722880726212	2.18977566413687	2.86240019524615	2.99807608142603	3.63348134721299	-1.78449501087009	1.10882737796125	-0.229998492603709	-0.194137384063049	1.51683654332902	3.2884163904984	2.12247912297726	-2.96593617271518	3.35976237741695	-1.98003924130725	2.45624956284299	0.977009706355739	2.53270837875963	3.41891785804806	1.89709809920894	4.57619606079329	3.14426534967743	3.42283211379935	4.59443048110763	2.83343253765624	4.26081995584866
GSM1825507	-3.43435212309581	-5.03738665818966	2.79511123615945	0.475338502187089	-5.52081103035448	2.70067667023456	0.593479242691265	0.669597504553376	2.85918356408445	4.08076181015259	2.99504572088075	-0.306609848825749	5.6344121134563	4.66416733425532	1.35599608130603	-3.32525166974917	3.65856161845839	2.7985191971917	4.66659824381834	1.33028960823071	3.79523089715055	4.22268542569267	3.57857135983374	3.04224783551923	0.635554182599916	3.11126745714839	2.26672083328095	2.69880870650671	-2.07316685641081	1.00827373900477	-0.218785845181693	0.0947309622872075	1.1512122406013	4.78527468174489	1.00498652021406	-3.77330075212988	2.61040022858641	-2.73677872842031	2.25580670642607	0.531242798203725	1.72632907867381	3.13678587550524	1.89810776331221	3.95207677818587	2.84482738857794	3.70241804281641	3.88223551067365	2.12247004222702	3.92331523628542
GSM1825508	-2.01701336822089	-3.10884451794175	3.88864556005081	3.19412756812712	-4.43842032922389	3.71466980079001	1.6937545516963	1.82374661128222	4.10527334731886	4.64391498145167	3.0068211518575	0.387567810632879	5.58027811262937	4.36408990140142	2.41559768752477	-2.73950920287403	4.66514893443564	2.71383380412281	4.59410338849095	2.5153156372914	5.05410436213433	4.47039326397208	4.52973219240478	2.87653882604447	2.20294705849072	3.19811715002445	2.34774473001824	4.0224136567051	-1.63515065914657	1.06444888220334	-0.581044524391323	0.512709279265271	1.29085603306537	4.6388822067499	1.29746281499398	-1.759955969624	3.16520942714038	-1.99231119927981	3.47086367495193	1.75453817218027	3.03508203683763	4.20950053700248	2.49137725184248	5.01339583973552	3.33265900600752	3.16760984721262	4.42629522115191	3.08328701943761	4.78904313291976
GSM1825509	-2.52051919465046	-4.21837387552079	2.95525890317061	1.37205846548799	-5.07405453960101	3.33300144061575	2.17092782764991	1.32976446435767	2.85492522461765	4.31254394988617	3.16695535106267	0.0282578310680401	5.3837533697135	4.31445747667439	2.04830072037056	-2.67399073255378	4.46615701707996	2.65956995684233	4.69623697546568	1.77412490645755	4.41455017707034	5.02009302187856	4.00508898885419	2.96674529317416	1.9007433161199	2.74722751449549	3.0582309386866	3.58315462581936	-1.77484010523091	1.62554988764794	-0.152894277634502	0.566988671045386	1.3298888858724	5.02447903031818	1.00015510143645	-3.14540974051622	2.8681599740018	-2.39987175292293	2.63812978594227	-0.602169583434911	2.63586987303502	3.66670541157835	2.23625054109076	3.94598545146922	2.72788034972967	4.01913521275654	4.67250997667254	2.41980620366393	4.32725798747107
GSM1825510	-1.76208161602958	-2.93108070720567	4.3266524477648	2.99795333155368	-3.75102850903524	3.71623751703863	2.47503172017901	1.50203948551227	3.96465501921087	4.74744263528336	3.03061609799478	0.269617883973015	4.71339763985624	3.99625133760153	1.85687849448907	-3.03736583936107	4.92982866740993	2.19933757814635	4.25059363021208	2.15766276949912	4.67139898689428	4.67691779385805	4.60967879235455	2.94409811552699	2.48972025176793	2.70423627174679	3.20862239285404	4.0729702003113	-1.19297441122697	1.73848045639516	-0.226617864895672	-0.233480031480648	1.35156406314673	4.94884516795905	2.24324941925373	-2.16405905784761	3.04696893101918	-1.71111948741141	2.97691375112903	0.0163038594157099	3.46312093645051	4.12543049194874	2.52164922450467	4.72277404126686	2.92812831499224	3.82066863302828	4.33185281377415	2.81510296827618	4.25221404090938
GSM1825511	-1.9906760627685	-3.78382245308236	3.08959176779047	1.89188309559063	-4.81238567365882	3.0934515949107	1.94849552468963	1.22393403637006	3.19414115760626	4.34309000104627	3.17187408246817	0.381209541835257	5.01952213855461	4.22396544088289	2.02431303636033	-2.93433235362365	4.66522651347501	2.49690747932693	4.51778537718593	2.32175046690906	5.29165229465314	5.04007048521804	4.13287786882226	3.09871680316269	1.22644965947934	2.80370529088524	3.21305776726244	3.49900479053268	-1.68186638125811	1.62847009830608	-0.549331476963512	1.39217626727438	1.07482198797947	5.70856158940582	1.33980146549387	-2.6294126791612	3.73062056154071	-2.29554986720169	2.88488321860509	-0.564318658780339	2.78310109592685	4.20704273829768	2.27780699868536	4.16276986472378	2.86245034355839	4.15212113326715	4.7668995851144	2.16216621760331	4.49604004848656
GSM1825512	-2.31198219953967	-3.75510995155825	3.11135320277889	1.66078279102758	-5.00132596099462	3.25468553535575	2.02663701480574	1.23555764394453	3.51641287884557	4.0968835109364	3.16625054473696	0.392139108980698	5.51952948056939	4.56894298743246	1.93208297372349	-3.15845826461707	4.36833594286675	2.65099525119643	4.60538637051733	2.01898295816975	4.553050167786	4.86671558642665	3.96941358796768	3.06514694141935	1.65310661769049	2.87511408054595	2.91211241282098	3.48347463188151	-1.83517729515238	1.41438988323448	-0.175283846142601	0.941484976152916	1.08738276402998	4.96185155744191	1.89522902299413	-3.4830990364967	3.31466679512448	-2.16856060356295	2.34675925300782	-0.734953644886834	2.39041123441867	3.76183495830066	2.28775238321704	4.15289650465133	2.63698706971949	4.11858893729417	4.79387149757997	2.64683566940383	4.37605438524004
GSM1825513	-2.24907633569669	-3.82444730616985	3.33755175361659	1.86894439575938	-5.02072521609584	3.37348031516857	1.8517064834856	1.09947896259031	3.61949054185732	4.27130106151265	3.14364182766901	0.321993973033472	5.9103038013167	4.57986423345462	1.73737428600609	-3.15592652312494	4.10268205618952	2.6700812129299	4.67611393883096	2.10432059878189	4.64759727517344	4.5927377102789	4.09544497082167	3.02299307153266	1.64174569253676	2.95190048974103	2.68175371861475	3.22364971791909	-1.97103251634161	1.21835928651131	-0.145756722221281	0.658521219711954	1.13366689610788	5.16871896538812	1.59685820705059	-3.35079629144359	3.24174654791985	-2.36810407025677	2.38404031934413	-0.20720977947466	2.51217743954483	3.81333766404381	2.07696959398011	4.13083695426764	2.67513472938125	3.79355867739096	4.50022154956491	2.73230758555944	4.33894297412437
GSM1825514	-2.09106210563097	-3.71464061399507	3.00517565439155	1.82869488864569	-4.54443394475546	3.14498397387786	2.08268365412648	1.55167447520974	3.48495754621385	4.29275760640295	3.0586233631767	0.202391416407347	4.9201166370896	4.06812072296878	1.89690476404977	-2.91663216984712	4.62242712861643	2.34391011802795	4.48550858680523	2.1820907473855	4.91615230806305	4.90625251005524	3.98192506543936	2.96516932407576	1.30423614478491	2.68327267310254	3.31175539438959	3.92388339490186	-1.3483447060997	1.8676568032785	-0.478974660880269	0.767927065605101	1.2540345037944	4.92904399411569	1.86168971469908	-2.84047872011242	3.3683426528341	-2.09226990537879	2.70599847688742	-0.597107112706889	2.88464143999087	3.7663839480572	2.26618342796178	4.29294132586638	2.68144986458163	3.95922447909008	4.7779015221114	2.37802407946487	4.24346746663336
GSM1825515	-1.46734906608013	-2.51742817801818	4.10600487035683	3.05247928828748	-3.9380070837835	3.48341082688536	3.37197961314639	2.04605527585577	4.21614649402316	4.85895258202035	3.27408615526813	1.29045867124126	5.48440884862126	4.22740689256629	2.24276247434065	-2.46019602749446	4.58466797440417	2.54840257154459	4.53085553454083	2.78796523477706	5.24581612090043	4.99371618470304	4.52275897713062	3.02941892842096	2.4994142641804	2.89538879332958	3.27621592647767	4.13697167774985	-1.84799161757418	1.48990317529322	-0.410220361963594	1.21808922424772	1.42874628466207	5.11670962246041	2.07573019401507	-2.20466066152787	3.85062010023671	-1.99590478886524	3.16694312822301	0.298353544049141	3.1208080642564	4.39365711828049	2.48207960825045	4.72896160439495	3.01109863738981	3.97380158041734	5.31570270628648	2.85901206980584	4.96805961903626
GSM1825516	-2.21982631257086	-3.60152444859465	2.91170953402447	2.15909664868101	-4.50309631151231	3.14851960354678	2.39932077901324	1.75608557996686	3.93591786728715	4.23095710963112	3.1503024527276	0.227046921776734	5.00386624596113	4.31624131501571	1.94508469291212	-3.11264739137056	4.81187336611722	2.42392712891413	4.41829989372204	2.32763539638085	4.82156704706611	5.01613685666089	4.22073036439739	3.01431251980769	1.94353078944045	2.78327035469392	3.20625141479823	3.92482717480325	-1.60611321687252	1.42784973347358	-0.290814093895819	0.948942273246067	1.38457340832749	4.45279747384	2.01464319231462	-2.96779841731385	3.44034970135816	-2.15566263861212	2.66537087068366	-0.449435257687923	2.59900094621052	3.97808566337857	2.31151234312403	4.4563220402335	2.87997699659619	3.96969460889014	4.97830970763271	2.54998283359229	4.2687976846303
GSM1825517	-2.36735786671235	-4.05303500653881	3.66761433536112	1.56173011461422	-4.95927169142904	3.50625428455135	1.90539663899401	1.04275863380635	3.43981149275422	4.30195895958244	3.18260155321061	0.130726445945507	5.49156784403863	4.53850357351852	1.70224822861214	-3.3203170291976	4.65621272565884	2.54162956332652	4.45710191665228	1.93966915604747	4.78969369962539	4.7013203170113	4.12770355952764	3.11094823994836	1.55919761961744	2.8931213882497	2.91820649826963	3.25788764355159	-1.95829377666679	1.53210846851592	-0.348367228038752	0.872744920019626	1.22832044892011	5.12899787211217	1.08487245290558	-3.26764707141681	3.45208762345734	-2.41657180772962	2.80700475189943	-0.452974954969091	2.478805431404	3.93564154263089	2.39442955694916	4.25354183447731	2.91778718857573	3.97918760426295	4.50979805498418	2.57146297312707	4.18054584027562
GSM1825518	-2.03360709445831	-3.50540862826841	3.45250267731457	2.02992895111001	-4.60305109208815	3.38379049362377	1.68206796771839	1.2976841949762	3.7134990193171	4.24534760913656	3.20316480236191	0.0510610496696335	5.31851885281415	4.36851056702158	1.76455261290582	-3.3426988714229	4.49801710815146	2.52649727384919	4.50287796341409	2.22535970158268	4.8707162363041	4.70555788586509	4.19564651042934	3.02927882806187	1.92003803164671	2.9081471924694	2.720863233025	3.49395975798659	-1.84133083254565	1.0577390804725	-0.289161572607651	0.717785144956915	1.49425845245458	4.72370803607322	1.41405489357271	-3.03280345935547	3.400969965901	-2.27409351221261	2.48776621470125	-0.0603554953774932	2.87344100341753	3.78619884414923	1.97172096744181	4.46082950048804	2.87585615910373	3.90215408319011	4.60051134095001	2.70696490811544	4.48538215872868
GSM1825519	-2.44851182303925	-3.85525510510186	3.36656774613293	1.66398313091183	-4.86242395554772	3.45539656373316	1.46189016558622	1.0623559835929	3.15939043224361	4.16766032735408	3.14807873317433	0.232252655310481	5.53152455885802	4.47766149999905	1.69112016742357	-3.44050234756774	4.33097359938073	2.53713642967237	4.55830269547161	2.10434273905131	4.80019918930335	4.59321635615281	4.07439887480932	3.05857197013591	1.6039030075603	2.81595884134722	3.00313950214525	3.42753773610491	-2.00266656685551	1.37327751422877	-0.424908453595516	0.733148611713555	1.31477680640652	5.25500153855635	0.508990713565437	-3.1498150232627	3.14820035831225	-2.52698681181117	2.46604586978139	-0.314361037526043	2.26495702016763	3.78454454275907	2.07978683518159	4.2463445009374	2.71868742522313	3.84633865212396	4.53414473640453	2.65218015965526	4.07519392294453
GSM1825520	-2.41995205391761	-4.25586857398429	2.97002921345066	1.04254855233068	-4.94345206506286	2.85209565752383	1.02551226980423	1.10484186103999	3.13510060915135	4.03702008954032	3.16838332064069	-0.188587835579076	5.37811116450496	4.28482169748556	1.19354797262449	-3.53522286462155	3.96800734005867	2.45711117758013	4.56542657391282	1.74172614177815	4.14901547099421	4.66276237525056	3.61536375502495	2.96506064599424	0.850163120200163	2.71873342807976	2.86578644444317	3.2434359289989	-1.89711781337621	1.27907643757635	-0.250980770932721	0.856516820682956	1.22394536239837	4.75909469390014	0.582683653439792	-3.3093837252943	3.08416920820101	-2.22087165865057	2.26936181637734	-0.604741066345221	2.74995117294099	3.33643604926601	1.45935172995061	4.10190121228487	2.56918914144938	3.98785107651861	4.31288779100197	2.14198092979799	4.19529697143227
GSM1825521	-2.29328713577768	-3.18803608459126	4.18262488093749	2.52659431089894	-4.38979317701369	3.67533615339131	1.65790772641715	1.57155516462332	3.89949499903601	4.73700190003832	3.13573146969568	0.583839851556481	5.59847411527562	4.68375332233754	2.24534714073537	-2.4953444029554	4.59066121851946	2.91230360752377	4.6025743741402	2.18383733307062	4.81291907744158	4.64424625001103	4.41878105320479	2.97167035053504	2.13078356329954	3.23285309593449	3.20520309796579	4.16591549310035	-1.09824061971365	1.30075257492599	0.000232488847657031	0.365832898423482	1.44743701098511	5.47505123137346	2.04010653509114	-2.34545742827577	3.19820616094947	-1.70474442981854	3.0486935524538	1.02119402643213	2.91677044110062	4.32481067372428	2.17203738874173	4.51219982520571	3.33332867850972	3.79993958111306	4.3593273494969	3.21110110786878	4.78710766206315
GSM1825522	-1.81165181598855	-3.8057109515261	4.19195971569817	2.23982686776143	-4.57742345769897	3.35063195082167	2.48824163841833	1.44707172680627	3.59215067416619	4.80055977712826	3.15838511149801	0.527090092089114	5.86656248300999	4.76695667485887	1.84977409289889	-2.47534625816874	4.00223852671728	3.00828097067089	4.82463178155215	2.63285382247289	5.366860417569	4.61593977824308	4.34023270781912	3.04862505824375	2.55833862611358	3.19504441061616	2.98087088126104	3.15213586223829	-1.84686403482328	1.22176600028076	-0.275346789301183	1.11779200224205	1.47195232077776	4.98362349864919	0.960419239014829	-2.50001024867098	3.63227680675142	-2.40358662385364	2.66601809227411	1.16562836010293	3.33379588630893	3.90548555918772	2.0395670064265	4.04875416250565	3.21471644596478	3.4198546982448	4.69449928808953	2.93737426886768	4.8432473511632
GSM1825523	-2.23716612732354	-3.76301013270817	3.12120023557133	1.77068700371924	-4.28767116426166	3.44271892782361	2.13641426254057	1.75715299985557	3.74048806518617	4.40840335029853	2.97234977109247	0.139477652460275	4.90256670631805	4.02800897852123	2.0204611085559	-3.35096415943443	5.08508076881385	2.22079886165585	4.32735696965597	2.0985930441217	5.11971291778519	5.12056283044793	4.15759103989143	2.94676741242535	2.45492103112089	2.48803131306652	3.53027632696824	4.11160129537901	-1.19738717013989	1.86670089125961	-0.0158737055829139	0.418717254803533	1.58355154401938	4.37283873475217	2.28795435802045	-3.07922082268166	3.27461513715388	-1.85554724951664	2.89455304841105	-1.14891064060816	2.66214832089524	4.02512168341839	2.3066193361041	4.46631072277933	2.49150073511128	4.2414516512443	4.96602652027208	2.51352290156114	4.21622937250928
GSM1825524	-2.22480207968541	-3.76585001987921	3.18685604993967	2.46736406692065	-4.21894020201682	3.26923048357647	2.73360005435888	2.03691360968932	3.88591068775799	4.20464680700631	2.93252702776732	-0.0204469121920763	4.23223734339799	3.64611680398529	1.98947107446831	-3.08095230806015	4.8284535114666	1.95252479090943	4.18986910841661	2.14258038830599	4.3629467094342	4.76330741357308	4.05711257400676	2.86358420665811	2.36050244866809	2.40816162662956	3.32327196455234	4.28864848030177	-1.49753778846236	1.66961430168272	-0.560562024232111	0.290223500976333	1.38391413757576	3.56420317960957	2.211269166417	-2.87853060612697	3.39485529377816	-2.04911528761265	2.64304663842475	-0.190894374363446	2.86269620969701	3.8013607955044	2.5454989259484	4.65449591704372	2.77323312247127	3.72232780412354	5.02517896307374	2.46917663103561	4.22673946299061
GSM1825525	-1.8436603870512	-3.2635146654668	3.35030400709835	2.57860613082229	-4.10549957114973	3.53171313341537	2.55262819120196	2.13782362864892	4.10338106833786	4.67649863077018	2.96404045382279	0.232115927422664	4.8945096772109	3.83740777164427	2.27096629821324	-2.94291446964962	5.16200995833307	2.17917939384786	4.3739726967447	2.27718515631388	5.37886938794927	5.053017026461	4.38431662414333	2.8857330188501	2.93324618603512	2.50006491815834	3.63849310183001	4.43861202871344	-1.08142124282135	1.7589807130069	-0.253563687221569	0.751624138810307	1.61758167325346	4.20994429271841	2.66530954478119	-2.57029011045712	3.36725727529539	-1.66125149908869	3.03925566356199	-0.494011741048427	3.09438760670718	4.31610806115621	2.79772909578064	4.69054165063443	2.61141272772104	3.91416750921197	5.05756384042352	2.75226607157725	4.49996212007044
GSM1825526	-1.06875146549304	-2.30446473439975	3.7956033499339	3.03167300731401	-3.44274775625719	3.94312278579392	2.24690990771714	2.28125211340452	3.70817075380047	4.65141324906857	2.99838015508814	0.972591761720359	4.7831789166631	3.89201442721224	2.78968669604991	-2.01105408047628	5.51448086784587	2.26426589772854	4.23169159472714	2.40113978527461	5.69966127012919	6.15536470555526	4.45970378813019	2.85676731406728	3.38190751270565	2.60195223186611	3.60419274184646	5.18057477415923	-0.787602096511394	2.57015757813573	-0.342908301118885	1.15608268482915	1.60381398143046	6.06208834968416	2.17064545822608	-0.965489525375764	3.53363202382565	-1.33464348478619	3.73591821018205	-0.392929705818395	3.92517411440177	4.91865682079366	3.04420607090957	5.00793692213336	2.82731967380452	4.04619903790553	5.21909566478991	2.80779658025988	4.87098661743383
GSM1825527	-2.17019178898694	-3.77164317539422	3.14121594288551	1.20183685267771	-4.58575325891382	3.19036207808955	2.2615347732294	1.30078657069638	2.9749162885229	4.33363196507795	3.05637150056591	0.225264127958246	5.04578047074406	4.3514834885301	1.88336804399036	-2.76534356553881	4.76665615744953	2.52250714839762	4.46455346912002	1.84929605285929	4.51494595154105	5.33757284206932	3.89966425322342	2.96412382139752	2.28684699789476	2.57218643781272	3.08622632126198	3.9484228547558	-1.44855053572958	1.7195236480512	-0.125906360507818	0.97435295742391	1.56633965044046	5.32558424088098	1.69866824396595	-2.90556997176475	2.9785400749268	-2.2572590024427	2.52301818484932	-1.62550826307482	2.71435612207292	3.90855172111169	2.61306620677875	4.10012155514836	2.28427432942901	4.30870856360552	4.95753689917757	2.3753562375884	4.21781234905645
GSM1825528	-2.73724940152405	-3.89024469993505	3.18751876062278	1.13898462058576	-4.60873120577781	3.35533069752566	1.89573109036801	1.06145699649174	3.55000400349682	4.30386833934134	3.00094575909903	0.364892246462285	5.2233773647436	4.56675095502087	1.53120408907449	-3.18403347328894	4.64733949103474	2.57566903117034	4.39378062052395	1.90804278916846	4.50522348254782	4.6618424431717	4.03706545987133	2.99952811587537	1.73363498946656	2.78779799433646	2.91375024340323	3.42189132867826	-1.54344990065246	1.45596778948648	-0.0516520701543168	0.634056053031722	1.48257566624893	5.23135525334739	2.00781453360731	-3.26028699351496	3.21923723546584	-2.23872600345869	2.72382571065726	-0.5796951068284	2.31640608875328	3.88598525410422	2.52870238766564	4.21934118026856	2.6405894725558	3.93742745326648	4.41191012863406	2.64260459106441	4.06653803564298
GSM1825529	-1.73237791450979	-3.29082425784193	3.43084569606438	2.73134241689045	-4.06540353133588	3.33373365919772	3.19098886587725	2.36611840425708	4.37784812329212	4.34274479284443	2.87141109994271	0.268152765170823	4.33575283421682	3.68873536827527	2.08685140254521	-2.79842324551421	4.88135331588594	2.13824816122143	4.20631593890929	2.36499736634829	4.54221698305117	4.8124020997936	4.23440699475933	2.89366098758604	3.09977732519116	2.70856612295095	2.6679537312321	3.93616806944858	-1.87194076894496	1.31339261662588	-0.606268604830642	0.195344115487573	1.38877405724704	3.64727683958153	2.48538475135538	-2.54241354427506	3.54706906852494	-2.24845347344804	2.94415969226182	1.03653093511522	3.38143150804975	3.85984452946483	2.57560470487776	4.71008968942052	3.09817094996005	3.39624993644411	4.62776574109853	2.92736840088312	4.34760001000766
GSM1825530	-2.09244963550124	-3.28291775578386	3.58527705952048	2.08065060580971	-4.23556347397968	3.50247052328547	2.27504608969002	1.69922057572109	3.50469885011602	4.56966477341473	3.00801421224472	0.804267730478336	5.20906926390891	4.26623229295335	2.10041950450682	-2.26179342713144	4.99864881155312	2.47797404405778	4.44153279918578	2.40299186900546	5.11969369107244	5.40798309619332	4.25860839734102	2.91981241979228	2.55271946379899	2.66913966239492	3.37903307424582	4.30626120856632	-1.05226955453976	1.93444953472096	-0.220978220277344	0.79765726825504	1.72535589120251	5.56134030330145	2.341375053601	-2.26641312648955	3.52198674198966	-1.71996710573565	3.03334110311729	-0.639189335074345	2.79118884316134	4.29121356826143	2.73037500409526	4.51598553163385	2.64766955502393	3.98460617096529	5.35595855001319	2.54560278254708	4.71830283858912
GSM1825531	-2.38775022946278	-3.90957388445625	3.3572621640295	1.38323925802388	-4.45809529796559	3.0756732681035	1.90606509171932	1.21778938496493	3.13962062247407	4.36307607791942	3.07653242994462	0.0569474682637638	5.01736496488637	4.42515401410784	1.42056242336156	-2.86445812554508	4.33619085952285	2.60095305857482	4.57233779911776	2.02801653702129	4.7652985851979	4.65991001187067	3.87258075684009	2.96151608133258	1.82507628171559	2.76256107244882	3.05950688207555	3.38138345436777	-1.46359521395421	1.4723001885858	-0.0818390151511421	0.350286559276087	1.65981629085249	4.71277774845363	1.61724428681621	-3.24549129898491	3.28129260978772	-2.17607083270756	2.35457694287144	-0.149554902014812	2.61551182743534	3.52926082258324	2.08047552341471	4.0043602001472	2.83467089734627	3.83671195685894	4.31450465069051	2.36434328539805	4.25134236071861
GSM1825532	-2.47818958856517	-3.91454824901438	3.04637038674453	1.63876576644295	-4.53384190779418	3.23362043024425	1.97759859268634	1.46208206918153	3.53751534959052	4.16264590615975	3.15493413259793	-0.0947743488806276	4.96428684340214	4.24961140505381	1.8102653218104	-3.20507347900337	4.61084064108689	2.49606737430124	4.52506764176007	1.85895869237653	4.50092164300645	4.75580564718112	4.01269092647785	2.97803638405626	2.1178424461878	2.73285264403569	3.1479028773187	3.71226775212943	-1.53071605182927	1.52456564819413	-0.13745431056967	0.356848055721969	1.51205749653536	4.55734698245562	1.84816584755766	-2.92290088277184	3.39320550965961	-2.06706094529753	2.57510500197287	-0.180423120986872	2.54760843409637	3.57239644134044	2.15229529566129	4.44353196675191	2.87416283112058	3.96872793269826	4.6484023003789	2.36465329528794	4.30862663760384
GSM1825533	-1.72592064254464	-3.17541582031358	3.78582023991839	2.82359708072247	-4.04719760524856	3.45907653700344	2.50538596772628	2.07494257681851	3.95749783798958	4.60438070888189	3.06167042159233	0.366935592593922	4.82331075359726	4.08105462041673	2.1666772181304	-2.85817666676335	4.81010872959196	2.34583495155134	4.41167303063157	2.41867283805367	4.96543536437512	4.93846180112194	4.42202162104262	2.9627179260759	2.6966326087798	2.8235240325553	3.05352300275512	3.96020735929465	-1.43723780380456	1.47245898006363	-0.220598471291455	-0.0992278472364152	1.66087652727652	4.46746415446345	2.1547894503514	-2.37800731729362	3.6386234516422	-1.84299154632641	2.8879502058935	0.653836815420762	3.42085938343238	4.15006938791575	2.44614131150691	4.67924318489601	3.26353981611511	3.70418180086554	4.84366260919122	2.84867771717446	4.50910898669377
GSM1825534	-2.69715650027075	-3.85075846119876	3.03827741758403	1.28391446560681	-4.56091899295098	3.42093709485037	1.79713872566274	1.19772434584657	3.79625668752118	4.16766143988452	3.09962530262701	0.164489661397672	5.41720319420746	4.47604348746479	1.77839087734417	-3.12657777963469	4.60949057312556	2.46044935759106	4.48117018896499	1.88887328524895	4.74178060953438	4.76028264590232	4.05700930459377	2.97047367882098	2.07141573870004	2.60558393213612	3.35429123171725	3.57153909401269	-1.39155100769977	1.7992032029168	-0.0290975437853174	0.774193313328753	1.4657202657426	4.98050792779946	2.1698816123511	-3.25421052379729	3.32057326107222	-2.08994264744426	2.63314014767928	-1.15913799010544	2.00325040102567	3.78854147970963	2.35790996851815	4.37116163380935	2.60393776373942	4.0234225991819	5.01554246547177	2.57345003894989	4.14431024316565
GSM1825535	-2.70289223562649	-3.72850437448105	3.20228053180055	1.65971350060636	-4.5384348360562	3.36890800087741	1.5808928529893	1.25707433750941	3.82703842496726	4.26362188985194	3.06798495494301	0.401436196624378	5.53628942105951	4.49250926356625	1.9185876801181	-3.04977124897446	4.58578782511388	2.44069178071869	4.50599441705154	2.08060818729173	4.90165788498427	4.74950641469289	4.2195031135279	2.97614207261579	2.05637148791134	2.67617841265356	3.43185769070876	3.7741469291595	-1.30017067606851	1.92817126236495	0.00509576998483663	0.653215992621471	1.46248692506057	4.98438133174865	2.40114194537857	-2.95131425257375	3.28206910364239	-2.01094747148101	2.71586851645641	-0.955439828931655	1.95898138964824	3.72729181717231	2.49084507138335	4.31505674201894	2.68527884330628	3.98376587109222	5.01471408693375	2.60678512277799	4.21232963254959
GSM1825536	-2.74550756621536	-4.24220078405444	2.84830397845231	1.22830149112671	-4.81652113584185	3.14177498125904	2.13971814299728	1.22691946558081	3.4975766114869	4.12829515947595	2.8902420110437	-0.178383656060286	5.01800129470441	4.18327634113888	1.72515944734219	-3.32798776699484	4.20921907149885	2.48662865614186	4.58592103244746	1.88284802155097	4.52131007785678	4.51732864398387	3.96511835101701	2.95463708652748	1.70196515405819	2.70599550471088	3.03240676745965	3.08420761012647	-1.88863366962314	1.4954913898361	-0.317449525015783	-0.126835021320942	1.35420231914579	4.02463509755668	1.79892152183998	-3.41455402122563	3.29398637835061	-2.25900293321161	2.19103446172761	-0.178087531838123	2.26624832497124	3.32605785533659	1.90913048534763	4.10780566743963	2.60069822959613	3.83582832290801	4.39580012708224	2.42994303763458	4.11171566753315
GSM1825537	-2.1997060832353	-2.22690908708426	4.05667044816686	2.72466292887479	-3.40904656749827	3.92421399690281	2.06020671782887	1.71763136371056	4.27094268600075	4.71495936227373	3.00661959406651	0.742426931058226	4.72411136305232	4.14349109166889	2.31565411954124	-2.5859184340296	5.20341835000264	2.35891276586352	4.20956312595142	2.2973629884	4.78079751428267	4.91585515371457	4.55900379649066	2.8880726697029	3.1325882506533	2.85904639126701	3.32073934558457	4.64252654221822	-0.681800478108865	2.03305839480794	-0.361085890469811	0.326348251051011	1.32127345387028	5.44560323294004	2.06245993176366	-1.22853271311104	3.20415482171756	-1.52710293247014	3.63675796403497	0.62931721111199	3.04291408560804	4.49855264491685	3.40816194807655	5.00162993063132	3.12905943024335	3.73377094559513	4.15264130480868	3.11474918487876	4.54752053522203
GSM1825538	-1.86912959875959	-3.09737847790153	3.99212318416485	2.21222182862531	-3.858592177827	3.65346613555749	2.48937839541204	1.6726923986668	3.67330207057798	4.66527310253965	2.98406044033805	0.355386040397076	5.00402696617971	4.28757873427697	1.97667663488834	-2.7098207124747	4.66817402832619	2.57593972615884	4.45215971061088	2.34346599055336	4.94421435913674	4.94758177149829	4.42189540093379	2.96677650405325	2.94633469793177	2.93501171924491	2.99501092022882	3.86277376714307	-1.3603738487651	1.8912417364491	-0.237702525300308	0.314597806478008	1.41381362345398	5.21469842409499	1.55413558127444	-1.63808594260855	3.53005799203822	-1.8231617140319	3.19225186300072	0.710676221777177	3.17686659241908	4.13533764531552	2.62981302423959	4.64409298548375	3.08805804196802	3.73425086821442	4.32683967412173	2.70962850131727	4.63625558490682
GSM1825539	-1.79647179465464	-3.14429159715082	4.1400772264291	2.84268002048076	-4.12804552562232	3.73551181378588	2.00236544933072	1.54205747328991	3.92588070553861	4.84156300775976	2.90680328611296	0.425619030314406	5.15387364416789	4.2463726458583	1.98356653299923	-2.76208605019836	4.50752369921613	2.51820093333082	4.47625147362916	2.36248972066987	5.20313044264845	4.57198899028817	4.59830146098601	2.92985666453054	2.54652135701553	2.89825447333191	3.14487157903392	3.9196785835117	-1.10721690452968	1.68065327372187	-0.308992516384405	0.0518692595100125	1.32114626147339	4.74266016345573	1.71051240031052	-2.18720345664079	3.30018667662883	-1.74629389356019	2.96257957512699	0.78706083535047	3.18286492976681	4.0607393741325	2.44750975365589	4.62151794575051	3.07864949284498	3.57700766438461	4.24718971011119	2.87051784578121	4.38008110606205
GSM1825540	-2.03582984819121	-3.1411420584848	3.49176654521568	2.51093114402202	-4.2136163927166	3.3948141754079	2.18301773744789	1.77178542181465	4.23282733690658	4.33121158857153	2.94434698496162	-0.0620532445836748	4.77419562773634	3.94152744860817	1.95486370145896	-3.28540689697767	4.60865603035151	2.19069809170878	4.28552200129465	2.21224358430394	4.83230544565669	4.58086224401271	4.29078687441133	2.87576983174619	2.36868559696131	2.67889549068274	2.89280653945989	3.89558125452153	-1.61597780383916	1.320347061345	-0.36626493373741	0.224458910037707	1.3972972675764	4.00814357611405	1.92692095836862	-2.5905285201136	3.35343303685385	-2.00795574957344	2.80216613070921	0.213533845053284	2.88642597482746	4.07865258055731	2.35396196928894	4.73195820673861	3.01418523364388	3.59429450639921	4.63194218163259	2.72415135395393	4.13055033226853
GSM1825541	-2.97830717860272	-4.54439061505501	2.50282436910555	0.648377174172282	-5.05684321056088	2.87900581588199	1.42601892786634	1.27434612877768	2.94937659556858	4.25467719689882	2.83229700477651	-0.111571182216368	5.30265981653137	4.50024665836072	1.72289289027599	-2.93173419377043	3.74604117386394	2.79393642415101	4.70457665887689	1.77079222236006	4.35137908391156	4.75030529344067	3.85960819024712	2.96068712605696	1.24392747615996	2.98946155870848	2.93704754399707	3.02697518882959	-1.99029976868939	1.3716693222515	-0.426126634303122	0.252311297149165	1.31049789246452	4.570278677761	1.5328027244436	-3.4166424374826	3.13457256673342	-2.406143103349	2.26043536937145	0.64417417938531	2.02954130431616	3.21294362165411	1.81038175228682	3.85836544794258	2.78479064335617	3.55281370648361	4.4284416899803	2.35882334577136	4.30809324963859
GSM1825542	-2.66461825882101	-4.41225368684125	2.58702103444966	1.59495013749871	-4.93704507824283	2.69840998075114	2.00174368442913	1.67771279913047	3.57973331819858	4.21165983065416	2.85427552825387	-0.370183603980814	5.25816845040346	4.22303411751789	1.59800805622058	-3.10447063589424	4.00200965765062	2.56030460786144	4.67918554508717	1.82024696464393	4.44306591855571	4.49912464188116	3.99797961115132	2.94845308644458	1.77119169084264	2.77627741192269	2.95799792988895	3.263921025423	-1.95092125151558	1.15178684254466	-0.467120604609627	0.165534193361805	1.47138149405846	3.62843767831194	2.07036508770184	-3.77809303656961	3.41245939287096	-2.49413031627397	2.08345706660583	0.297945023057221	2.32279601128874	3.18065827339494	1.50944791873203	4.13324246647711	2.7913316630973	3.5304108171817	4.81205282677659	2.40910381464129	4.4576305090008
GSM1825543	-2.88777402526504	-4.13238638704998	2.70115064845841	0.87061426916289	-4.68145799189835	3.00320260911509	1.01032895082976	1.26086062405588	3.09922654819494	4.08262118042503	2.91591039890212	0.304486018637243	4.93156650881985	4.34160030792853	1.59719740384268	-3.05394543297613	4.22589149406934	2.46743830084124	4.38003515473749	1.92191119683195	4.3453524248432	4.83154667464068	3.73272316280648	2.96681583321774	1.26524585690516	2.81341130529189	3.17829664596527	3.57348270780543	-1.29202684565122	1.63368811661278	-0.21204983844587	0.375055635130259	1.40606713034357	4.975653226774	1.90648678234691	-3.1544973042933	3.24358650750784	-2.21478833059569	2.60403714218178	-0.114260942523333	2.10435444726531	3.56750895577624	2.00414724403466	4.11523686644928	2.80202097881332	3.87952108935013	4.35699362776202	2.31734513690638	4.08761397223182
GSM1825544	-2.90312078432757	-4.162758961995	2.50580099646938	0.601062385667172	-4.95510227566653	2.99042606000457	1.52555623887994	0.975051566016562	3.34799475443596	3.84476161439443	2.75599979009968	-0.337634827477662	5.29967162150738	4.54607022738709	1.52826151389303	-3.77071539178597	4.45711493470044	2.54530851965427	4.57051047203835	1.59636394578316	4.59759954190216	4.55544556166795	3.79526198871541	2.95383083949812	1.67093923672371	2.69663249927047	2.69471366440785	3.20596191349296	-2.08436165707995	1.02133775514785	-0.0425911256982063	0.789171087152473	1.41169613454476	4.21329480103579	1.45281745374788	-3.75137680561996	3.02741102758304	-2.70000908179161	2.21443970325131	-0.959453922904677	1.73889995729903	3.27246405987696	1.87023270550661	4.04820187414885	2.36048926773295	3.95841768897559	4.60921571623672	2.67624813997742	3.99118767107551
GSM1825545	-2.66471990416874	-4.46664015303237	3.24745803159409	0.838403188945626	-5.00628876191906	2.93105618450734	0.837942411457393	0.857578322289241	2.74285650876136	4.2069129823299	2.77116663478302	-0.222716818744955	5.12231500535113	4.50050022245934	1.48583128513456	-3.27774780358584	3.69489581931166	2.66214829887571	4.60471327137152	1.67395003231627	4.76019680190333	4.50940498490506	3.87571531401153	2.9843129536682	1.32970182844479	2.92282677140615	2.55659029221653	3.09530375640427	-1.95330838346282	1.17972094670041	-0.314858176021596	0.358187405434086	1.19485072678555	4.73315342449019	1.12245243204726	-3.43933348485842	3.08665504512745	-2.4393675805496	2.14697790689535	0.168231702319128	2.19700922528527	3.30482031443385	1.74417991879877	3.82803355693277	2.6361099983729	3.70429625279959	3.95771629576523	2.3552883796424	3.99021012176632
GSM1825546	-3.11183256945194	-4.89495608949295	2.35456624324529	0.239486745883411	-5.11542329930926	2.64525571865127	1.03821042083528	0.872229740162788	2.94879549591031	3.85025834693953	2.75794921591117	-0.363253931926165	5.1665169153224	4.33281969318884	1.25695337310712	-3.42380778308387	3.64877813604558	2.5964877182776	4.62193126440542	1.41295524554861	4.17101046938042	4.43012308428636	3.37690492570663	2.95885992630249	0.857043335206628	2.76845325903223	2.76617525292172	2.79450749118051	-1.9972817314214	1.34284368203861	-0.219710783390244	0.554056173212942	1.20858892399718	4.13937303128071	1.58092246170014	-3.93537720434762	3.07376963568846	-2.65677072375767	2.03830959660849	-0.421476073386147	1.78004897954264	2.8971980042144	1.50531163974922	3.5637974850142	2.39260889655807	3.79920292281383	4.10600445835459	2.24586173481011	3.92259847075686
GSM1825547	-2.7795375206867	-4.32210444078124	2.94697297564031	0.789561936490957	-4.8434322944907	3.02524570837519	0.718802458971275	1.01125138805285	3.05205770115517	4.21076563187137	2.84276429401333	-0.0381879278220572	4.99426876564116	4.4888814898042	1.4403239045765	-3.2662349177321	4.03689862538811	2.58802533414107	4.49704487692954	1.67459374403794	4.39317816753046	4.54821920462375	3.80374091785052	3.00859743001426	1.16034606125159	2.90207985895284	2.9079708678129	3.00410636329084	-1.68378114944424	1.45430249661454	-0.275487730777323	0.425025869413201	1.26144948851819	4.93267884448569	1.64548727080696	-3.33669525125657	3.18776781215958	-2.40023594805118	2.42073804429873	0.17800664820746	2.17812738260202	3.48964465597919	1.96982413573275	3.87255846262925	2.6679239639067	3.79115294860652	3.86450045363095	2.43129310213022	3.98527447723208
GSM1825548	-2.04602400111752	-3.27440332267776	3.22668515114738	2.10856322769774	-4.05485585644062	3.48618038043274	2.00662538967567	1.8652101754575	3.82349151621097	4.59174734465203	2.88966820334141	0.397939901975707	4.94365731386271	4.04083488978322	2.12962828282582	-2.61516481430306	4.94887022121145	2.38546044481019	4.42150725344812	2.24141937371455	5.26279121578043	5.00050115043598	4.16432135750524	2.88720716437454	2.27181209387318	2.76486595297665	3.40234654387272	4.25395568860674	-1.14827646527143	1.64132552283622	-0.179459375858754	0.555841525640912	1.74605801281639	4.76137086404854	2.23203976105954	-2.46622442702765	3.34576361261143	-1.79870588039215	2.986272211504	0.294128168351278	2.9431613198512	4.05568198752967	2.43232331422673	4.51102421321862	2.85589891751988	3.80945095957606	4.76017311471888	2.83146940100454	4.47037802013044
GSM1825549	-2.3307478492207	-3.40226796893168	3.72760453779124	1.93091294455323	-3.86111652350473	3.49370308687267	1.89335234348412	1.72084917199575	3.72023952546274	4.37835359351664	3.08417614901399	0.218170806477943	4.97862544915786	4.48804702822199	2.04237017228949	-2.86290936488515	4.61816992853052	2.64664682492589	4.39792230389865	2.23041454005985	4.60366801945244	4.69011878035308	4.30843899708221	2.94895427056407	2.67658776469468	2.95159216818717	3.20872817377433	3.92046113033074	-1.47368665024946	1.84051208978799	-0.306285315266282	0.425552836514498	1.3623640053593	4.80903927720675	1.13980454053208	-1.63648560326096	3.34938901687614	-1.82474809629246	3.12353125504217	0.706313635365352	2.83454610494446	3.88592118923226	2.45253131397504	4.55825557479761	3.09189999795032	3.71516867128092	4.09653696751045	2.86244168743159	4.34754975787527
GSM1825550	-2.95147893987706	-4.2132151400282	3.13537100225196	1.31134369819162	-4.98640466320115	2.95489435051433	1.1293791769007	0.998206838657556	3.17749147186979	4.29172424230889	2.78044828998598	-0.407606512982785	5.2197666166677	4.39839901211107	1.33248690352658	-3.39749331588749	3.93347499551111	2.61180729303507	4.65667021496001	1.61129443699582	4.58956706799605	4.25908502723038	3.98741834747655	2.94738836659325	1.6030182722324	2.80407472879237	2.70638504729898	3.04405637835836	-2.0747787121576	1.00018143543697	-0.259631823013502	0.0475216650786203	1.39903093216845	3.86290167358815	1.2629008781519	-3.62945947579098	3.07781523526204	-2.63196810115729	1.98354590548426	0.279245944531142	1.99822811064537	3.36251612068487	1.47383050973148	4.05705023331435	2.71724338978572	3.54034618470866	4.28413312859349	2.55255881493066	4.14753806571124
GSM1825551	-2.20431046798541	-3.61127374819316	3.13414993908249	2.24650333586589	-4.4284624970439	3.29255752830616	2.85660111296764	1.96379365525699	3.96386636420187	4.27082404307992	2.75454190966984	-0.188219324972899	4.86520825911138	3.88574169322057	2.08987800483522	-3.22071537975661	4.68726993951864	2.32707328940106	4.54884175929969	2.03743030529613	4.6307048046583	4.58718246528975	4.08753862680525	2.90258457765531	2.79748954917722	2.67134491210415	2.90656426801126	3.62916983163512	-2.0262072309061	1.11659107793146	-0.523437953935559	0.171734982869692	1.55740458765963	3.56164056842068	1.92415738460294	-3.03856153063416	3.48409434716226	-2.22534242685764	2.59475752480297	0.547851743694717	2.87859346682372	3.74364076478519	1.91778874543305	4.46481543289658	2.73668289305822	3.41077478235802	4.62100317819643	2.80404475003638	4.26461121301619
GSM1825552	-3.00664988333157	-4.97370938136462	2.33945353387546	-0.0222292899085437	-5.21914794262694	2.61593361993861	0.449609100579624	0.76213862909219	2.48304925865889	3.85859400501359	2.82775414811481	-0.433431357150056	4.93588071261796	4.44182096138819	1.20326661774377	-3.44367175120643	3.81627049737767	2.48218737592407	4.48677489817361	1.38921355569112	4.05431243500144	4.71469966563104	3.27113031990209	2.97952544887335	1.01930842571478	2.64382939442079	2.74459981029665	2.97336874033335	-1.88526662735532	1.44849526907923	-0.240730768434442	0.557530513529287	1.2951420907821	4.47767481190536	1.46627420975649	-3.97846033200575	2.94953479521019	-2.60172887508519	1.97752103715929	-0.801623487708776	1.94049889483876	3.02711483130469	1.55500737303178	3.67960926420397	2.36003725436953	3.89206380051943	4.20133930651209	2.15074045543426	3.97354724309156
GSM1825553	-2.94815212129928	-4.30152992881283	2.71922508414419	0.576461492709233	-4.96580304094697	3.01493508695433	1.16600618542691	0.869611262216148	2.72141193910717	4.1413133512669	2.75375616301439	-0.241406885886247	5.04013760202985	4.42684986088867	1.52121248634418	-3.22103341649622	3.98562512594982	2.60503422237518	4.61000886446579	1.53159916698441	4.1416142592128	4.65464217619284	3.77417126810223	2.96338122607002	1.36847263921434	2.81761190901826	2.98131941744074	3.21517677827945	-1.76144924623411	1.51304941087784	-0.25988343371799	0.127426013796906	1.18305189950167	4.6009600268476	1.38943859170969	-3.48208867636527	2.94694697626891	-2.48764199482179	2.15677990663293	-0.261937375606949	2.06388776175328	3.2590449546971	1.86828782114814	3.87349317368661	2.62259856150354	3.83630550101749	4.02677230986539	2.40066626428727	4.02415990740062
GSM1825554	-2.62169073841966	-4.33030593630343	3.1106893543507	1.00020974107569	-5.01028607007597	3.02503003223169	1.49948498020058	1.01786659554459	2.8699680707245	4.25603800978757	2.76956206538005	-0.142918177008628	5.21294361983327	4.43636562021005	1.62291474671766	-3.02667907098162	3.92405432651563	2.63894186666238	4.64923589112651	1.51444572563568	4.89774646708149	4.67966557099779	3.94180021247023	2.97210873466649	1.48166770504866	2.8321010555504	2.92628104893905	3.21065714140943	-1.95672684830299	1.44826993933791	-0.241295215171528	0.0959948473471002	1.29898462011799	4.5991758867286	1.71236387042265	-3.51244172838255	3.1240578008942	-2.30293044385284	2.43082788003412	-0.0215119262417724	2.26872962748762	3.50671967845273	1.74730269101902	3.97728486601416	2.65842465000192	3.72929344735568	4.21781054408633	2.4330126015777	4.25693483969438
GSM1825555	-2.44458156287519	-3.85861383319643	2.94554931980753	2.16552600001343	-4.6944057486615	3.27520284563376	2.70724644196169	1.90883750019916	3.87359550253858	4.33806787714066	2.88195768183025	-0.0437151094032986	5.03436776294765	4.0584609643891	1.98517709999574	-3.05825288230561	4.4749717215794	2.43656483646325	4.57317011671519	1.99094217746874	4.85381553872068	4.68926165927202	4.39247843141533	2.91525461601431	2.15621037691198	2.70749782024427	3.04447821610179	3.67063576327676	-2.18875011157187	1.21718560582674	-0.416668181115122	0.664647613910794	1.56900744400629	3.67234002002917	1.93828883927721	-3.18145152193301	3.52318412230048	-2.41409899065327	2.68216381747679	0.308106657605022	2.56707944966174	3.58907605814457	2.07065652693317	4.48656370167949	2.86729295542942	3.55132832606758	4.85726293175737	2.86791156791412	4.36555145260147
GSM1825556	-1.8644271552758	-3.27564903654102	4.03538234173399	2.14735600894932	-4.51065594743885	3.73234160647479	2.25686666868021	1.50400176412275	3.15016160761158	4.85547265410548	2.87607272278817	0.504594337337614	5.38266602764702	4.48922988604377	2.21780512701566	-2.42749346102597	4.72119810627566	2.64589007538938	4.61656014024012	1.99255681689786	5.51473855111738	5.00469492699527	4.60748486691042	2.93682366209027	2.60897134508136	2.89755416571381	3.24968505511995	4.12936465432065	-1.40679094170257	1.7330240840543	-0.216953871327145	0.704048087617545	1.40617552412809	5.66251981718737	1.40129143680422	-2.31491346295122	3.10425129609109	-2.16665919922229	2.99084597625104	-0.00583528509771369	2.97721768506787	4.43640647038206	2.69603832816572	4.43754455285614	2.81640734590717	3.72404193546022	4.82246634586768	2.85913060818352	4.50729043753624
GSM1825557	-2.93937621214618	-4.39916660987548	2.91607916583331	0.848829567298451	-4.91837272231892	3.1499848338695	1.29734774135809	1.03969950582736	2.95530275043613	4.27650721997665	2.84373080167564	-0.165644126599837	4.97859903393561	4.31541512076233	1.7907979032505	-3.07599932841184	4.15454594655947	2.57223847466899	4.6170599956108	1.4812037848672	4.55393466848961	4.60570665140444	3.91065971622336	2.99158881488947	1.31596320962369	2.75183926130903	3.14164062611734	3.24899596583202	-1.7177946759845	1.77629279691649	-0.377308560406784	0.576734456469677	1.24289551041839	4.7156911309827	1.76460659406452	-3.43274376148709	3.19486973450248	-2.46181925972578	2.52437157028888	-0.362914819036586	2.04512348095813	3.43817169519215	2.23284075095002	3.87463741352785	2.55359288884136	3.88960742195192	4.10445667775986	2.39871673565889	4.12299428635615
GSM1825558	-1.99139992016113	-3.15310072453642	3.75095028130394	2.71577784934153	-3.83875810508525	3.8303366690313	2.31123716360334	1.76987239958195	4.05889484096436	4.85339334233036	3.00850907944559	0.430113634268284	5.04874130633816	4.40992479179317	2.2844869126815	-2.71619836096389	5.09250508048607	2.54414891086898	4.38562842581176	2.36006949797201	5.28063242332415	5.00860216132619	4.4541753807523	2.97154439458575	2.75822093580968	2.94662413903317	3.63791188080126	4.26689142506284	-0.92211835169359	1.92152109117571	-0.152913789095041	0.213867381269607	1.58617577300884	5.16604244392405	2.20524179664545	-2.04646632356342	3.33369213154125	-1.51531465016612	3.28891735508088	0.400500658202213	3.22958761141517	4.48534491050664	2.60724156609712	4.81275582131242	3.1912751205114	3.86051165304287	4.77538127928755	3.02519481107306	4.5781677596346
[truncated: 149 more columns]
